# Supplementary material for: 2,7-Bis­(trichloro­meth­yl)-1,8-naphthyridine
Source: Acta Crystallogr Sect E Struct Rep Online. 2010 Feb 13;66(Pt 3):o622. doi: 10.1107/S1600536810005234 (PMC2983609; doi:10.1107/S1600536810005234)
Supplement: Supplementary file 2 [file e-66-0o622-Isup2.hkl]

# 
# h,k,l, Fc-squared, Fo-squared, sigma(Fo-squared) and status flag 
# 
data_I
_shelx_title ' spg47m in C2/c (100K)' 
_shelx_refln_list_code          4 
_shelx_F_calc_maximum      241.46 
_exptl_crystal_F_000       720.00 
_reflns_d_resolution_high  0.5529 
 
loop_ 
 _symmetry_equiv_pos_as_xyz 
 'x, y, z' 
 '-x, y, -z+1/2' 
 'x+1/2, y+1/2, z' 
 '-x+1/2, y+1/2, -z+1/2' 
 '-x, -y, -z' 
 'x, -y, z-1/2' 
 '-x+1/2, -y+1/2, -z' 
 'x+1/2, -y+1/2, z-1/2' 
 
_cell_length_a    19.9154 
_cell_length_b     6.5977 
_cell_length_c    10.5975 
_cell_angle_alpha  90.000 
_cell_angle_beta  111.483 
_cell_angle_gamma  90.000 
 
_shelx_F_squared_multiplier     1.000 
 
loop_ 
 _refln_index_h 
 _refln_index_k 
 _refln_index_l 
 _refln_F_squared_calc 
 _refln_F_squared_meas 
 _refln_F_squared_sigma 
 _refln_observed_status 
   2   0   0        5.11        1.61      1.83 o 
   4   0   0     1533.71     1433.70     28.01 o 
   6   0   0     2541.70     2394.77     49.33 o 
   8   0   0    25644.89    24804.25    314.52 o 
  10   0   0    37995.69    36124.22    391.05 o 
  12   0   0     1282.00     1152.14     28.94 o 
  14   0   0      249.60      210.69     14.43 o 
  16   0   0      171.02      155.09     13.33 o 
  18   0   0     8269.18     8188.48     98.29 o 
  20   0   0    14995.52    15008.92    181.14 o 
  22   0   0     1430.08     1362.86     64.03 o 
  24   0   0      506.37      495.77     31.94 o 
  26   0   0        4.01        4.92     16.93 o 
  28   0   0     2458.27     2652.19     83.01 o 
  30   0   0      311.91      379.50     61.08 o 
  32   0   0        1.97       22.22     22.36 o 
   1   1   0     2258.32     2457.53     28.69 o 
   3   1   0    12611.30    12714.58    107.16 o 
   5   1   0      287.96      264.31     10.65 o 
   7   1   0     5521.91     5348.11     68.24 o 
   9   1   0      251.25      287.07     11.82 o 
  11   1   0     5042.89     4496.38     55.50 o 
  13   1   0      384.73      412.32     17.89 o 
  15   1   0        4.98        9.27      4.96 o 
  17   1   0     2366.28     2241.97     28.48 o 
  19   1   0     2364.02     2407.84     32.28 o 
  21   1   0     1877.95     1891.63     35.33 o 
  23   1   0       52.44       44.23     10.84 o 
  25   1   0       60.02       53.07     12.51 o 
  27   1   0       35.58       21.45     12.29 o 
  29   1   0     1064.64     1169.36     42.48 o 
  31   1   0      161.78      169.45     24.72 o 
  33   1   0        8.58       12.11     18.10 o 
   0   2   0     5492.47     5874.55    121.78 o 
   2   2   0       11.06        7.85      3.60 o 
   4   2   0     5493.61     5755.76     61.12 o 
   6   2   0     2833.55     2790.70     37.05 o 
   8   2   0      469.36      443.47     16.48 o 
  10   2   0    12603.17    12765.70     95.54 o 
  12   2   0     6716.06     6743.16     58.81 o 
  14   2   0     1191.88     1105.20     22.49 o 
  16   2   0       47.57       41.20      6.59 o 
  18   2   0     2630.68     2535.25     37.74 o 
  20   2   0       55.64       46.01      8.86 o 
  22   2   0     1096.73     1173.60     32.69 o 
  24   2   0      302.30      292.06     20.57 o 
  26   2   0      139.09      110.03     15.62 o 
  28   2   0      931.24     1026.50     40.72 o 
  30   2   0       11.46       17.75     15.01 o 
  32   2   0      762.77      878.25     55.18 o 
   1   3   0    12258.80    12966.17    152.11 o 
   3   3   0    11406.36    11814.18    114.37 o 
   5   3   0     5008.22     5043.67     55.48 o 
   7   3   0    26081.39    25801.86    212.53 o 
   9   3   0     2501.49     2456.08     26.46 o 
  11   3   0    12241.76    12098.12     87.98 o 
  13   3   0     2939.47     2863.90     36.85 o 
  15   3   0     2265.18     2098.24     39.36 o 
  17   3   0     5593.23     5508.29     65.05 o 
  19   3   0        3.46       16.52      8.14 o 
  21   3   0     2038.88     2152.50     42.23 o 
  23   3   0       73.45       63.92     12.49 o 
  25   3   0     1432.45     1538.32     59.78 o 
  27   3   0     1655.59     1803.83     55.12 o 
  29   3   0      381.71      373.84     31.26 o 
  31   3   0      382.67      345.57     47.53 o 
   0   4   0    13395.67    14000.17    185.63 o 
   2   4   0        6.30       11.27      4.47 o 
   4   4   0      991.35     1029.24     22.03 o 
   6   4   0     1579.49     1580.98     29.37 o 
   8   4   0     1952.91     1885.72     26.04 o 
  10   4   0     6857.88     6804.44     59.05 o 
  12   4   0      616.48      623.19     18.06 o 
  14   4   0      387.69      355.69     15.84 o 
  16   4   0      376.75      349.43     16.35 o 
  18   4   0     2079.94     2114.74     42.74 o 
  20   4   0      757.55      763.74     35.91 o 
  22   4   0      663.63      637.78     36.57 o 
  24   4   0        2.82       -6.40     12.41 o 
  26   4   0        9.89      -11.84     14.14 o 
  28   4   0      572.64      645.55     49.91 o 
  30   4   0       10.42       32.33     21.43 o 
   1   5   0     1743.84     1971.34     26.35 o 
   3   5   0        0.39        4.10      5.02 o 
   5   5   0     2201.05     2276.58     40.10 o 
   7   5   0        9.22        0.72      5.11 o 
   9   5   0     1186.36     1145.72     25.86 o 
  11   5   0      183.45      193.25      9.29 o 
  13   5   0        2.92       -1.67      5.40 o 
  15   5   0      438.50      440.94     20.19 o 
  17   5   0       13.59       15.84      9.62 o 
  19   5   0      954.93      960.49     38.04 o 
  21   5   0     1394.09     1430.35     49.19 o 
  23   5   0       86.61       71.64     19.84 o 
  25   5   0       62.76       40.32     19.52 o 
  27   5   0       40.92       31.31     20.10 o 
  29   5   0      708.99      965.19     83.07 o 
   0   6   0    17216.80    16606.03    202.61 o 
   2   6   0      470.05      521.70     15.14 o 
   4   6   0      413.54      430.82     20.26 o 
   6   6   0      254.51      209.25     17.29 o 
   8   6   0     1768.48     1809.95     39.06 o 
  10   6   0     6548.30     6407.15     85.28 o 
  12   6   0        0.45        4.64      5.99 o 
  14   6   0      131.34      129.68     12.54 o 
  16   6   0      154.12      134.68     14.59 o 
  18   6   0     2048.22     2027.16     53.94 o 
  20   6   0     2375.45     2490.09     63.54 o 
  22   6   0      211.13      172.22     23.22 o 
  24   6   0       24.30       27.82     19.59 o 
  26   6   0       16.92       27.47     21.27 o 
  28   6   0      425.54      423.23     51.99 o 
   1   7   0       98.79      143.23     12.76 o 
   3   7   0     1228.18     1203.66     27.87 o 
   5   7   0       28.74       13.96      9.65 o 
   7   7   0      517.89      542.01     40.40 o 
   9   7   0     1051.77     1094.93     40.93 o 
  11   7   0     2278.28     2350.95     82.42 o 
  13   7   0       68.68       55.22     10.66 o 
  15   7   0        2.16        6.85      9.46 o 
  17   7   0      997.99     1038.77     36.43 o 
  19   7   0      133.89      115.58     21.40 o 
  21   7   0       18.64        4.06     15.69 o 
  23   7   0        2.42        2.58     17.79 o 
  25   7   0        0.37       -5.30     20.68 o 
  27   7   0       69.81       64.28     36.88 o 
   0   8   0      613.01      624.86     35.94 o 
   2   8   0      792.85      807.80     28.15 o 
   4   8   0      298.98      328.19     18.47 o 
   6   8   0      658.57      647.11     37.24 o 
   8   8   0        2.22       -9.44     13.40 o 
  10   8   0      323.06      382.77     32.52 o 
  12   8   0      620.23      609.93     42.46 o 
  14   8   0      783.62      801.57     30.94 o 
  16   8   0       30.88       25.97     13.51 o 
  18   8   0       49.16       13.26     13.74 o 
  20   8   0      266.63      265.94     28.02 o 
  22   8   0      255.17      336.17     32.95 o 
  24   8   0       74.36       67.84     28.31 o 
   1   9   0     1283.25     1408.70     67.56 o 
   3   9   0       12.32       -0.73     10.42 o 
   5   9   0        6.74        4.28      9.60 o 
   7   9   0      653.69      662.24     50.53 o 
   9   9   0      117.23      162.25     33.09 o 
  11   9   0      552.01      668.43     71.89 o 
  13   9   0       57.59       49.04     24.26 o 
  15   9   0        2.50       -7.95     21.90 o 
  17   9   0       67.06       73.43     20.86 o 
  19   9   0      137.52      138.99     22.90 o 
  21   9   0      408.29      403.93     41.61 o 
   0  10   0      139.54      124.00     59.96 o 
   2  10   0       97.19       95.18     19.06 o 
   4  10   0       76.38       68.30     15.58 o 
   6  10   0      101.47      108.96     21.83 o 
   8  10   0       11.52       26.61     22.53 o 
  10  10   0      130.80      114.63     35.66 o 
  12  10   0        8.18       17.92     23.08 o 
  14  10   0        3.82       41.80     26.42 o 
  16  10   0      199.52      207.05     39.08 o 
  18  10   0       75.14       37.10     33.06 o 
   1  11   0        0.15       12.13     15.03 o 
   3  11   0      160.26      164.43     23.50 o 
   5  11   0      675.34      804.73     50.90 o 
   7  11   0      450.34      562.54    118.30 o 
   9  11   0       30.68       16.35     31.21 o 
  11  11   0       27.04       29.24     28.82 o 
 -33   1   1        0.45        0.09     17.77 o 
 -31   1   1       67.12       47.88     17.37 o 
 -29   1   1      197.97      178.14     23.16 o 
 -27   1   1      624.26      664.01     29.11 o 
 -25   1   1       66.13       50.39     11.63 o 
 -23   1   1      544.17      515.98     22.50 o 
 -21   1   1       65.87       61.74     10.00 o 
 -19   1   1     2561.50     2496.69     33.58 o 
 -17   1   1     2865.45     2823.23     34.63 o 
 -15   1   1      957.66      917.44     18.76 o 
 -13   1   1      368.36      364.11     13.56 o 
 -11   1   1      293.37      308.54     12.92 o 
  -9   1   1     3285.76     3158.97     58.80 o 
  -7   1   1     6568.17     6146.69    203.52 o 
  -5   1   1     7626.24     7451.33     74.99 o 
  -3   1   1    18021.00    18500.66    171.23 o 
  -1   1   1     5334.56     5827.19     51.40 o 
   1   1   1    12603.68    13084.63    133.60 o 
   3   1   1     7573.27     7767.09     74.19 o 
   5   1   1     3543.71     3674.92     49.03 o 
   7   1   1     3184.46     3130.64     48.18 o 
   9   1   1        2.11       11.65      6.03 o 
  11   1   1      589.90      603.52     13.82 o 
  13   1   1     1141.34     1098.17     21.09 o 
  15   1   1     3435.15     3352.22     36.43 o 
  17   1   1     1197.13     1139.05     20.95 o 
  19   1   1      395.31      391.29     17.46 o 
  21   1   1        0.40        1.86      8.25 o 
  23   1   1      187.20      146.84     14.65 o 
  25   1   1      260.20      227.82     24.91 o 
  27   1   1      236.82      246.31     23.05 o 
  29   1   1       27.13       43.52     15.77 o 
  31   1   1        2.08        0.08     16.67 o 
 -32   2   1      120.26      123.25     23.72 o 
 -30   2   1       14.12       41.10     16.25 o 
 -28   2   1        0.03       21.67     13.34 o 
 -26   2   1        0.03       -7.04      9.77 o 
 -24   2   1      168.65      158.38     15.98 o 
 -22   2   1       46.92       37.14      9.11 o 
 -20   2   1       96.87      112.21     11.64 o 
 -18   2   1       42.57       34.16      7.38 o 
 -16   2   1      245.60      235.66     11.46 o 
 -14   2   1      150.87      153.07     16.07 o 
 -12   2   1     4509.21     4729.58     51.08 o 
 -10   2   1      272.37      245.51     16.80 o 
  -8   2   1     1861.26     1800.75     26.15 o 
  -6   2   1      779.69      999.99     21.85 o 
  -4   2   1     3087.68     3265.14     41.98 o 
  -2   2   1      213.79      270.69     10.31 o 
   0   2   1     5067.65     5475.07     80.62 o 
   2   2   1    10036.14    10100.00    159.63 o 
   4   2   1     2167.08     2206.43     36.70 o 
   6   2   1        3.17        0.80      2.99 o 
   8   2   1     5885.46     6371.05     60.57 o 
  10   2   1      567.76      524.40     14.42 o 
  12   2   1     3267.22     3146.89     38.57 o 
  14   2   1      547.49      533.25     20.39 o 
  16   2   1       88.50       65.15      7.95 o 
  18   2   1        0.31        1.36      6.18 o 
  20   2   1     1850.72     1899.00     34.69 o 
  22   2   1     1444.79     1510.54     32.43 o 
  24   2   1       73.42       65.54     13.47 o 
  26   2   1        0.65        7.54     11.51 o 
  28   2   1      268.94      259.30     25.56 o 
  30   2   1       66.57       80.79     20.91 o 
  32   2   1      207.98      175.43     41.06 o 
 -33   3   1        0.22       17.14     25.93 o 
 -31   3   1       12.99        5.84     17.53 o 
 -29   3   1        1.12       11.88     15.99 o 
 -27   3   1      142.03      133.45     20.44 o 
 -25   3   1      144.87      118.56     20.84 o 
 -23   3   1      507.14      479.19     25.13 o 
 -21   3   1      317.87      310.15     20.77 o 
 -19   3   1      173.59      148.69     14.98 o 
 -17   3   1      432.78      419.67     17.75 o 
 -15   3   1      418.18      400.43     15.76 o 
 -13   3   1       11.40       11.04      4.66 o 
 -11   3   1       44.00       44.38      5.19 o 
  -9   3   1      953.30      931.75     18.73 o 
  -7   3   1      168.18      188.97     11.35 o 
  -5   3   1      409.83      437.38     14.51 o 
  -3   3   1     6453.00     7449.10     74.62 o 
  -1   3   1      690.03      854.87     17.00 o 
   1   3   1     4281.65     4711.28     57.60 o 
   3   3   1       78.32       61.69      6.50 o 
   5   3   1     2277.62     2308.28     36.71 o 
   7   3   1      234.96      200.80     10.47 o 
   9   3   1     2787.79     2895.43     32.56 o 
  11   3   1      537.85      537.22     14.53 o 
  13   3   1      354.19      350.25     15.58 o 
  15   3   1      385.42      377.70     15.92 o 
  17   3   1     1434.92     1382.55     35.76 o 
  19   3   1      141.00      145.89     12.85 o 
  21   3   1      392.38      353.86     20.89 o 
  23   3   1      185.06      184.15     20.56 o 
  25   3   1      147.16      126.94     19.95 o 
  27   3   1      201.40      246.59     25.92 o 
  29   3   1      301.72      294.91     29.09 o 
  31   3   1        1.50       -6.15     19.35 o 
 -32   4   1      503.09      468.97     72.35 o 
 -30   4   1      512.99      460.68    143.94 o 
 -28   4   1      131.67       77.29     24.72 o 
 -26   4   1      779.94      859.33     55.84 o 
 -24   4   1      883.01      968.35     40.01 o 
 -22   4   1     1346.83     1323.38     42.35 o 
 -20   4   1     2096.36     2117.12     44.49 o 
 -18   4   1       51.91       33.45      9.21 o 
 -16   4   1     2121.72     2122.83     35.88 o 
 -14   4   1       51.16       41.83      8.03 o 
 -12   4   1    14222.70    14191.22    103.25 o 
 -10   4   1     5000.32     4907.80     46.38 o 
  -8   4   1      135.32      112.89     10.01 o 
  -6   4   1     3345.48     3526.47     49.28 o 
  -4   4   1     1633.16     1481.25     25.50 o 
  -2   4   1    11572.18    12465.95    117.18 o 
   0   4   1     5552.28     5490.59     65.84 o 
   2   4   1      220.91      247.55      8.98 o 
   4   4   1      258.96      267.33     13.46 o 
   6   4   1      112.06      135.14      8.32 o 
   8   4   1    21957.57    21776.30    139.80 o 
  10   4   1       32.02       19.14      5.15 o 
  12   4   1      224.75      187.98     11.50 o 
  14   4   1        7.27       13.25      6.53 o 
  16   4   1      289.34      301.33     24.09 o 
  18   4   1     2010.87     2014.64     45.73 o 
  20   4   1       15.87       22.15     11.01 o 
  22   4   1       19.08       12.88     12.22 o 
  24   4   1       88.62       84.88     18.88 o 
  26   4   1      136.22       91.60     21.32 o 
  28   4   1      709.05      727.06     77.19 o 
  30   4   1      366.16      320.26     34.88 o 
 -31   5   1      131.50      115.81     57.06 o 
 -29   5   1       28.74      -11.49     20.79 o 
 -27   5   1      411.81      416.60     46.12 o 
 -25   5   1        0.02        8.85     16.94 o 
 -23   5   1      324.85      336.65     37.09 o 
 -21   5   1        3.27        3.07     11.48 o 
 -19   5   1      120.61       89.92     14.83 o 
 -17   5   1      331.64      334.54     19.90 o 
 -15   5   1        1.37        4.09      6.94 o 
 -13   5   1     2130.59     2162.55     33.02 o 
 -11   5   1      648.33      579.55     23.75 o 
  -9   5   1     4173.30     4135.16     59.22 o 
  -7   5   1      343.87      322.55     18.60 o 
  -5   5   1     3122.67     3213.71     49.21 o 
  -3   5   1      834.16      778.98     21.84 o 
  -1   5   1      608.72      666.66     17.07 o 
   1   5   1     1676.81     1780.99     33.72 o 
   3   5   1      251.44      279.87     16.96 o 
   5   5   1      394.84      416.06     20.70 o 
   7   5   1     3165.34     3111.70     37.20 o 
   9   5   1      170.51      173.32     10.10 o 
  11   5   1     2967.27     2891.96     41.25 o 
  13   5   1     1048.27     1104.09     27.07 o 
  15   5   1     1521.10     1496.18     35.04 o 
  17   5   1      482.08      463.61     26.02 o 
  19   5   1      791.91      754.56     37.60 o 
  21   5   1       28.07       22.28     17.47 o 
  23   5   1      334.97      306.31     35.39 o 
  25   5   1       49.97       45.20     19.72 o 
  27   5   1      806.66      780.60     45.67 o 
  29   5   1       42.61       23.91     28.28 o 
 -28   6   1      151.21       69.24     29.32 o 
 -26   6   1      140.23      131.45     30.13 o 
 -24   6   1        7.14        6.42     16.19 o 
 -22   6   1        3.16        1.73     14.68 o 
 -20   6   1      287.57      285.29     25.13 o 
 -18   6   1       10.53        7.03      9.74 o 
 -16   6   1     1079.75     1038.88     30.49 o 
 -14   6   1        1.12        8.82      6.76 o 
 -12   6   1        2.59        5.35      7.19 o 
 -10   6   1       65.83       47.03     10.99 o 
  -8   6   1     1288.48     1285.50     33.19 o 
  -6   6   1     2218.57     2243.70     44.09 o 
  -4   6   1      321.81      279.78     15.54 o 
  -2   6   1      624.49      573.75     17.23 o 
   0   6   1      168.45      129.49      9.83 o 
   2   6   1     5758.95     5942.34     73.08 o 
   4   6   1     2258.80     2281.73     38.95 o 
   6   6   1      108.85       52.51     20.84 o 
   8   6   1      204.82      199.70     13.19 o 
  10   6   1     1059.98     1068.24     34.96 o 
  12   6   1     4712.83     4801.97     66.15 o 
  14   6   1      393.51      380.12     20.43 o 
  16   6   1       36.11       16.16     10.59 o 
  18   6   1      279.93      288.84     25.86 o 
  20   6   1     1842.64     2051.48     68.37 o 
  22   6   1     1399.75     1426.83     53.19 o 
  24   6   1      154.00      123.59     26.77 o 
  26   6   1        9.97       23.68     20.90 o 
  28   6   1        0.33       35.71     32.26 o 
 -27   7   1     1010.95     1145.06     83.15 o 
 -25   7   1      192.17      158.69     31.53 o 
 -23   7   1       30.49       39.65     19.35 o 
 -21   7   1       34.54       48.86     16.95 o 
 -19   7   1     2596.80     2799.08     81.02 o 
 -17   7   1     4479.74     4738.43     83.71 o 
 -15   7   1       67.52       60.85     12.61 o 
 -13   7   1       48.39       28.24     10.74 o 
 -11   7   1       73.26       60.92     15.05 o 
  -9   7   1     4968.92     5235.53     85.33 o 
  -7   7   1     3299.70     3410.59     73.17 o 
  -5   7   1      552.09      549.44     22.22 o 
  -3   7   1      974.18      971.96     35.69 o 
  -1   7   1      829.47      837.99     23.24 o 
   1   7   1     9036.49     9389.28     96.86 o 
   3   7   1     1225.29     1290.35     28.66 o 
   5   7   1       60.12       41.12      9.85 o 
   7   7   1      503.15      428.97     21.89 o 
   9   7   1     1100.25     1122.51     33.08 o 
  11   7   1     1591.50     1574.88     46.57 o 
  13   7   1      177.05      133.86     14.71 o 
  15   7   1      731.24      780.54     50.15 o 
  17   7   1       43.23       27.61     12.15 o 
  19   7   1     1058.49     1077.47     44.76 o 
  21   7   1      203.96      180.63     29.83 o 
  23   7   1       22.94       20.43     18.15 o 
  25   7   1       77.71       58.64     26.80 o 
 -24   8   1      112.76       82.89     24.22 o 
 -22   8   1       37.53       36.25     19.62 o 
 -20   8   1      434.63      420.91     40.28 o 
 -18   8   1       19.52       12.30     13.06 o 
 -16   8   1     1379.35     1474.69     51.56 o 
 -14   8   1       25.39       19.77     19.49 o 
 -12   8   1      252.75      214.96     29.35 o 
 -10   8   1      575.09      506.94     36.69 o 
  -8   8   1      991.70     1081.13     68.48 o 
  -6   8   1     1202.12     1274.82     69.08 o 
  -4   8   1        0.48       11.30      9.04 o 
  -2   8   1     1000.21     1059.50     48.16 o 
   0   8   1      240.54      255.47     17.76 o 
   2   8   1     3323.68     3465.72     59.93 o 
   4   8   1      653.88      641.83     24.96 o 
   6   8   1       24.79       35.79     11.64 o 
   8   8   1      865.56      889.89     37.59 o 
  10   8   1      239.11      217.59     15.13 o 
  12   8   1     1803.85     1837.11     43.78 o 
  14   8   1       19.91       17.60     11.97 o 
  16   8   1        4.30       -1.01     12.60 o 
  18   8   1      259.05      242.06     25.66 o 
  20   8   1      429.46      482.29     35.80 o 
  22   8   1      889.69      840.95     47.49 o 
  24   8   1       26.65       52.78     28.80 o 
 -21   9   1      308.84      312.68     43.83 o 
 -19   9   1       43.50       34.85     18.15 o 
 -17   9   1      229.54      195.30     36.50 o 
 -15   9   1      336.55      301.01     38.71 o 
 -13   9   1       75.44       70.65     24.86 o 
 -11   9   1       23.73       20.22     18.68 o 
  -9   9   1      624.89      647.95     72.94 o 
  -7   9   1       76.05       39.47     20.97 o 
  -5   9   1     1088.38     1193.18     46.03 o 
  -3   9   1     1308.37     1392.19     45.10 o 
  -1   9   1       24.39        2.29     10.80 o 
   1   9   1     1277.74     1327.24     58.29 o 
   3   9   1      137.92      180.93     18.34 o 
   5   9   1     1539.55     1669.02     43.97 o 
   7   9   1      225.73      235.49     27.10 o 
   9   9   1     1160.13     1237.47     69.00 o 
  11   9   1      610.23      572.14     57.07 o 
  13   9   1      550.11      618.05     38.66 o 
  15   9   1      604.12      643.67     39.12 o 
  17   9   1      823.74      899.77     39.39 o 
  19   9   1      191.24      213.96     38.29 o 
  21   9   1      130.23      138.95     31.99 o 
 -18  10   1        8.82        1.82     25.85 o 
 -16  10   1      280.33      309.50     43.56 o 
 -14  10   1       45.13       62.30     26.84 o 
 -12  10   1     1089.92     1169.14     71.05 o 
 -10  10   1     1972.07     2106.84    125.52 o 
  -8  10   1      286.56      293.16     48.72 o 
  -6  10   1     1201.61     1293.73     46.07 o 
  -4  10   1       67.28       34.99     14.55 o 
  -2  10   1     3083.18     3713.14     79.30 o 
   0  10   1      226.54      213.91     42.71 o 
   2  10   1      346.63      356.85     28.08 o 
   4  10   1       22.54        4.79     13.11 o 
   6  10   1      105.90       85.87     16.06 o 
   8  10   1     2327.18     2501.65     72.84 o 
  10  10   1       62.43       32.37     23.27 o 
  12  10   1      867.42      882.85     81.35 o 
  14  10   1        0.77        0.45     25.13 o 
  16  10   1        3.90       18.44     27.26 o 
 -13  11   1       95.83       46.35     48.39 o 
 -11  11   1       76.46       36.35     27.26 o 
  -9  11   1     1148.18     1254.97     84.80 o 
  -7  11   1      283.33      325.01     47.49 o 
  -5  11   1      183.14      182.96     28.09 o 
  -3  11   1       38.79       22.47     15.60 o 
  -1  11   1      102.80       88.77     20.65 o 
   1  11   1      775.82      873.94     64.63 o 
   3  11   1        1.37       35.62     16.88 o 
   5  11   1        4.70        6.49     20.22 o 
   7  11   1       11.32      -14.12     35.63 o 
   9  11   1       34.94       59.66     35.36 o 
  11  11   1      513.56      456.16     86.32 o 
 -34   0   2      290.69      273.83     38.98 o 
 -32   0   2       20.69       43.84     22.55 o 
 -30   0   2       99.19      100.02     28.42 o 
 -28   0   2     1317.76     1426.02     60.18 o 
 -26   0   2      683.87      766.51     38.99 o 
 -24   0   2     2200.44     2230.46     56.71 o 
 -22   0   2      270.61      233.61     20.64 o 
 -20   0   2      576.02      547.97     26.38 o 
 -18   0   2     5826.86     5624.56     75.43 o 
 -16   0   2     7286.51     6827.18     90.11 o 
 -14   0   2       20.64       12.94      7.21 o 
 -12   0   2     3410.75     3393.33     73.17 o 
 -10   0   2      101.71       59.27     11.29 o 
  -8   0   2    21947.03    22502.99    401.35 o 
  -6   0   2     8059.56     8674.00    375.78 o 
  -4   0   2    46264.89    49642.98    662.31 o 
  -2   0   2     1638.96     1606.74     33.12 o 
   0   0   2     2873.78     2875.52     93.53 o 
   2   0   2    14805.99    14796.52    164.91 o 
   4   0   2     2111.14     1927.56     34.09 o 
   6   0   2      715.89      681.44     20.14 o 
   8   0   2     5900.02     5795.74     98.02 o 
  10   0   2     1290.40     1155.22     25.10 o 
  12   0   2      213.35      187.63     13.59 o 
  14   0   2     7613.72     7366.98     83.28 o 
  16   0   2     3889.07     3753.65     57.13 o 
  18   0   2      288.70      285.25     21.19 o 
  20   0   2      605.46      567.04     29.70 o 
  22   0   2      699.30      743.79     37.26 o 
  24   0   2     1797.80     1926.37     72.42 o 
  26   0   2        7.31       -7.08     15.21 o 
  28   0   2        1.32      -10.23     17.75 o 
  30   0   2       16.11       18.73     22.14 o 
 -33   1   2      272.52      248.73     28.04 o 
 -31   1   2       28.44       30.35     15.29 o 
 -29   1   2      311.55      286.15     22.04 o 
 -27   1   2      126.14       83.80     15.02 o 
 -25   1   2     4299.50     4515.64     63.50 o 
 -23   1   2       96.34       67.59     11.10 o 
 -21   1   2       10.63       15.09      7.95 o 
 -19   1   2     2182.45     2170.25     31.09 o 
 -17   1   2     1127.04     1029.87     20.13 o 
 -15   1   2    18536.03    17997.51    129.13 o 
 -13   1   2        3.16        2.13      4.56 o 
 -11   1   2      161.04      178.51     15.16 o 
  -9   1   2     3232.84     3417.00     57.35 o 
  -7   1   2    16709.89    16098.82    160.37 o 
  -5   1   2    58301.06    58297.79    609.06 o 
  -3   1   2     4657.49     4896.43     47.79 o 
  -1   1   2     9851.58    10499.46    174.70 o 
   1   1   2      408.68      404.76      9.08 o 
   3   1   2    53669.17    53678.57    442.48 o 
   5   1   2    20572.19    20996.78    175.79 o 
   7   1   2     1174.77     1455.45     21.68 o 
   9   1   2     3021.97     2912.37     37.87 o 
  11   1   2     2397.35     2298.30     29.16 o 
  13   1   2    12199.49    11844.67     83.65 o 
  15   1   2     1808.07     1754.41     25.47 o 
  17   1   2       26.90       15.35      6.34 o 
  19   1   2      953.69      912.99     30.92 o 
  21   1   2     2644.32     2809.73     45.59 o 
  23   1   2     3288.22     3596.00     56.84 o 
  25   1   2       30.34       33.37     12.35 o 
  27   1   2        0.10        7.79     13.45 o 
  29   1   2       21.11       12.33     15.43 o 
  31   1   2      779.70      936.68     47.00 o 
 -34   2   2       16.73       26.10     24.59 o 
 -32   2   2      221.84      175.91     23.01 o 
 -30   2   2        4.53       -4.02     13.57 o 
 -28   2   2      256.13      234.17     23.42 o 
 -26   2   2     2054.41     2224.11     46.69 o 
 -24   2   2      959.27     1041.23     31.86 o 
 -22   2   2     1122.28     1129.91     28.27 o 
 -20   2   2       70.04       89.05     10.68 o 
 -18   2   2     5289.43     5160.11     57.53 o 
 -16   2   2      302.48      244.59     11.05 o 
 -14   2   2     2215.27     2111.69     29.81 o 
 -12   2   2     2821.85     2646.52     33.83 o 
 -10   2   2     3222.95     3134.73     40.05 o 
  -8   2   2    23086.26    23271.69    194.52 o 
  -6   2   2     1129.41     1169.67     29.14 o 
  -4   2   2    35610.93    35963.39    307.15 o 
  -2   2   2     1104.22     1139.78     22.50 o 
   0   2   2    21783.90    22599.13    224.22 o 
   2   2   2    31435.15    32321.15    345.31 o 
   4   2   2     9029.61     9222.12     81.21 o 
   6   2   2     1724.99     1506.05     22.03 o 
   8   2   2     3641.90     3783.58     37.84 o 
  10   2   2    16144.19    15232.13    119.31 o 
  12   2   2     5804.68     5513.25     57.74 o 
  14   2   2     2955.54     2783.03     34.60 o 
  16   2   2     2375.59     2313.89     33.71 o 
  18   2   2      376.82      353.07     16.43 o 
  20   2   2     6272.97     6478.37     71.40 o 
  22   2   2      238.29      220.25     17.66 o 
  24   2   2     1194.15     1299.10     36.90 o 
  26   2   2        8.63       19.56     13.70 o 
  28   2   2      845.45      959.76     41.66 o 
  30   2   2      943.76      995.22     54.39 o 
 -33   3   2       48.41       47.38     23.34 o 
 -31   3   2      138.94      132.45     29.36 o 
 -29   3   2     1831.31     1979.09     57.99 o 
 -27   3   2      506.63      479.37     31.73 o 
 -25   3   2      840.89      954.53     33.21 o 
 -23   3   2      321.67      309.12     20.45 o 
 -21   3   2      211.09      193.52     16.75 o 
 -19   3   2     5362.12     5454.95     71.65 o 
 -17   3   2      199.41      216.11     17.23 o 
 -15   3   2      876.40      849.58     27.11 o 
 -13   3   2      145.72      155.35      9.23 o 
 -11   3   2     4064.50     4024.95     42.90 o 
  -9   3   2    13417.21    13285.27    111.76 o 
  -7   3   2     1501.55     1566.50     25.48 o 
  -5   3   2     1644.63     1637.59     31.53 o 
  -3   3   2     1722.42     1735.07     24.40 o 
  -1   3   2     2722.72     2824.78     33.84 o 
   1   3   2     4370.60     4561.44     50.18 o 
   3   3   2     1158.28     1094.85     20.33 o 
   5   3   2      797.80      877.04     18.82 o 
   7   3   2      709.61      659.80     16.23 o 
   9   3   2     2944.80     2834.92     31.87 o 
  11   3   2        2.76        6.25      4.20 o 
  13   3   2     2508.97     2401.98     34.56 o 
  15   3   2     1409.92     1374.55     38.36 o 
  17   3   2      648.73      675.36     21.82 o 
  19   3   2       36.52       30.54      9.44 o 
  21   3   2      461.50      461.77     26.67 o 
  23   3   2        2.61       12.65     11.57 o 
  25   3   2      485.70      543.21     34.66 o 
  27   3   2        1.13        0.23     15.85 o 
  29   3   2       76.93       76.36     21.90 o 
 -32   4   2       49.48       56.24     29.09 o 
 -30   4   2       32.01      -22.09     19.73 o 
 -28   4   2      386.73      388.82     41.10 o 
 -26   4   2     1023.41     1146.98     44.40 o 
 -24   4   2       55.72       22.39     13.16 o 
 -22   4   2       71.77       38.16     11.59 o 
 -20   4   2        2.46        4.65      8.65 o 
 -18   4   2     2392.48     2315.24     57.08 o 
 -16   4   2     1270.32     1303.39     26.74 o 
 -14   4   2      823.42      831.32     21.92 o 
 -12   4   2        1.39        4.75      4.46 o 
 -10   4   2      382.78      392.30     12.42 o 
  -8   4   2     9464.09     9256.66     91.02 o 
  -6   4   2       17.03       20.14      5.48 o 
  -4   4   2     2816.10     2888.38     39.10 o 
  -2   4   2        9.33       14.63      3.89 o 
   0   4   2     2953.80     3018.83     37.73 o 
   2   4   2     6956.18     7026.03     69.92 o 
   4   4   2     1724.69     1771.20     24.75 o 
   6   4   2     1113.76     1109.29     18.93 o 
   8   4   2       26.07       26.68      5.33 o 
  10   4   2     5298.36     5086.38     57.79 o 
  12   4   2      934.70      935.48     22.40 o 
  14   4   2     2428.57     2405.89     41.74 o 
  16   4   2      214.50      216.59     15.95 o 
  18   4   2       98.55       63.31     12.22 o 
  20   4   2     1603.74     1475.44     57.60 o 
  22   4   2        0.13        3.12     13.24 o 
  24   4   2     1020.90     1216.08     51.19 o 
  26   4   2        0.24       18.34     19.86 o 
  28   4   2       97.56       80.07     24.61 o 
  30   4   2      437.97      499.36     50.16 o 
 -31   5   2      136.57        9.41     28.81 o 
 -29   5   2       18.58        3.90     19.47 o 
 -27   5   2       21.90       28.68     21.12 o 
 -25   5   2     1160.83     1231.22     73.38 o 
 -23   5   2       13.91       27.34     15.10 o 
 -21   5   2      222.68      225.64     23.08 o 
 -19   5   2      298.36      275.44     21.50 o 
 -17   5   2      686.56      672.14     25.00 o 
 -15   5   2    11066.11    11324.82    102.88 o 
 -13   5   2      288.60      291.03     15.02 o 
 -11   5   2       84.79       95.54     10.06 o 
  -9   5   2      100.18       91.03      9.86 o 
  -7   5   2     9069.49     9211.67    106.99 o 
  -5   5   2     6824.48     6687.16     82.96 o 
  -3   5   2        0.87        9.92      3.78 o 
  -1   5   2      556.90      554.21     14.55 o 
   1   5   2       65.81       70.01      7.28 o 
   3   5   2    14610.39    14737.07    120.86 o 
   5   5   2    10365.46    10011.50     94.65 o 
   7   5   2      948.00      892.97     20.92 o 
   9   5   2     1198.81     1208.34     29.19 o 
  11   5   2      841.83      838.03     24.23 o 
  13   5   2     7495.60     7182.56     78.96 o 
  15   5   2      735.56      728.99     27.67 o 
  17   5   2      294.95      249.15     22.40 o 
  19   5   2      442.42      419.05     29.37 o 
  21   5   2     1019.96     1055.26     46.94 o 
  23   5   2     1844.14     1938.62     70.25 o 
  25   5   2      175.34      139.28     27.52 o 
  27   5   2        7.38       13.51     22.67 o 
 -30   6   2       68.70       11.69     35.78 o 
 -28   6   2       73.30       66.66     23.45 o 
 -26   6   2      172.85      148.22     29.74 o 
 -24   6   2      201.86      148.87     24.48 o 
 -22   6   2      366.57      366.17     40.25 o 
 -20   6   2      461.40      456.91     31.22 o 
 -18   6   2     1226.06     1225.52     45.35 o 
 -16   6   2      583.83      607.43     24.98 o 
 -14   6   2       16.35        8.86      7.05 o 
 -12   6   2      828.02      808.77     25.73 o 
 -10   6   2      376.14      403.12     21.33 o 
  -8   6   2     1116.62     1115.67     29.82 o 
  -6   6   2       24.09        7.18      7.36 o 
  -4   6   2      665.54      544.04     16.89 o 
  -2   6   2     2372.86     2626.63     41.79 o 
   0   6   2        4.92        6.30      5.20 o 
   2   6   2     1292.84     1293.79     57.12 o 
   4   6   2      652.92      646.98     23.65 o 
   6   6   2       58.55       50.26      8.02 o 
   8   6   2     1117.46     1213.24     28.71 o 
  10   6   2        1.75       13.64      6.78 o 
  12   6   2        0.08        5.59      6.90 o 
  14   6   2      876.73      936.55     30.44 o 
  16   6   2      732.09      730.36     30.84 o 
  18   6   2      129.77      111.66     18.31 o 
  20   6   2      141.27      114.91     20.11 o 
  22   6   2      183.25      196.73     26.05 o 
  24   6   2      452.08      376.45     39.20 o 
  26   6   2       75.30       66.78     24.54 o 
 -27   7   2      159.39      143.66     34.30 o 
 -25   7   2      519.61      526.13     55.47 o 
 -23   7   2       46.14       41.77     23.47 o 
 -21   7   2       62.72       58.52     17.97 o 
 -19   7   2      953.10      989.61     55.71 o 
 -17   7   2      169.68      187.84     18.72 o 
 -15   7   2       23.29       34.23     10.01 o 
 -13   7   2       26.14       31.65     14.37 o 
 -11   7   2       33.01       37.00     13.49 o 
  -9   7   2      893.96      859.13     38.97 o 
  -7   7   2       15.07        4.44     11.65 o 
  -5   7   2     1199.75     1174.60     32.37 o 
  -3   7   2     1552.85     1481.44     31.50 o 
  -1   7   2      919.83      939.40     33.25 o 
   1   7   2      390.37      373.47     18.40 o 
   3   7   2     1743.50     1786.88     57.81 o 
   5   7   2      550.12      539.56     22.63 o 
   7   7   2        2.80        9.05      7.03 o 
   9   7   2       31.46       21.26      8.03 o 
  11   7   2       24.03       12.34      8.64 o 
  13   7   2      179.27      149.59     14.73 o 
  15   7   2        0.49      -10.20      9.73 o 
  17   7   2      572.28      653.53     36.36 o 
  19   7   2      164.74      169.21     24.44 o 
  21   7   2      192.81      155.06     29.28 o 
  23   7   2      166.67      126.12     25.36 o 
  25   7   2      292.52      234.87     41.95 o 
 -26   8   2      104.47       94.53     41.89 o 
 -24   8   2      460.49      411.79     35.60 o 
 -22   8   2      366.58      311.43     32.20 o 
 -20   8   2        0.02      -15.38     13.67 o 
 -18   8   2       27.66       32.29     13.97 o 
 -16   8   2       45.55       40.98     13.28 o 
 -14   8   2     1896.84     2154.56     97.39 o 
 -12   8   2       33.29       39.00     21.02 o 
 -10   8   2      221.71      180.76     24.06 o 
  -8   8   2     1508.21     1587.28     73.50 o 
  -6   8   2       13.73       24.80      9.58 o 
  -4   8   2     3302.07     3519.76     63.59 o 
  -2   8   2      330.04      343.65     21.99 o 
   0   8   2      633.96      662.24     30.99 o 
   2   8   2      814.55      845.18     32.98 o 
   4   8   2       29.97       14.65      9.63 o 
   6   8   2     1576.78     1684.15     50.79 o 
   8   8   2        0.86       -0.19      8.62 o 
  10   8   2     1977.69     2017.03     45.87 o 
  12   8   2     1070.87     1157.05     38.74 o 
  14   8   2      402.42      381.42     24.63 o 
  16   8   2      499.51      485.54     28.74 o 
  18   8   2        1.31       -3.92     15.32 o 
  20   8   2      579.81      609.59     39.25 o 
  22   8   2       94.57       80.86     34.61 o 
 -23   9   2        0.58       -7.25     22.60 o 
 -21   9   2       19.80       34.41     22.23 o 
 -19   9   2      177.55      163.02     27.04 o 
 -17   9   2       51.66       23.04     18.42 o 
 -15   9   2       84.00       53.72     28.95 o 
 -13   9   2      263.40      327.36     39.36 o 
 -11   9   2      118.24      109.09     26.04 o 
  -9   9   2      832.90      742.92     75.72 o 
  -7   9   2      201.60      225.33     28.07 o 
  -5   9   2      736.73      771.89     55.13 o 
  -3   9   2        0.87       12.67     11.65 o 
  -1   9   2       15.66       35.23     12.51 o 
   1   9   2      317.39      269.14     28.76 o 
   3   9   2       57.14       41.43     14.18 o 
   5   9   2      410.26      439.37     27.66 o 
   7   9   2      115.39      120.27     16.11 o 
   9   9   2      278.41      259.76     23.43 o 
  11   9   2       64.48       62.14     15.85 o 
  13   9   2       64.94       64.73     15.46 o 
  15   9   2      812.12      830.98     42.63 o 
  17   9   2       14.17        3.20     16.17 o 
  19   9   2       25.56        2.29     20.34 o 
 -18  10   2        9.29       37.84     30.04 o 
 -16  10   2       46.45       51.54     28.57 o 
 -14  10   2        1.29       -8.08     22.09 o 
 -12  10   2      284.47      260.74     55.99 o 
 -10  10   2      129.83       19.50     26.34 o 
  -8  10   2        8.57       22.37     19.44 o 
  -6  10   2       34.13       37.41     15.70 o 
  -4  10   2        1.59        9.22     13.93 o 
  -2  10   2      915.37      957.17     42.55 o 
   0  10   2       83.31       77.76     17.70 o 
   2  10   2        1.74       11.32     12.87 o 
   4  10   2       46.40       50.34     16.41 o 
   6  10   2        4.65       24.52     14.02 o 
   8  10   2      503.45      467.46    110.82 o 
  10  10   2       72.41       52.10     20.83 o 
  12  10   2      118.64      146.83     29.02 o 
  14  10   2        6.51       16.06     27.43 o 
  16  10   2        0.06       25.96     35.51 o 
 -13  11   2       31.23       23.60     29.90 o 
 -11  11   2      144.44       68.31     35.13 o 
  -9  11   2       63.37       39.54     29.28 o 
  -7  11   2      157.09      180.93     27.50 o 
  -5  11   2       26.03       38.67     16.27 o 
  -3  11   2       15.52       18.95     17.32 o 
  -1  11   2        2.69        4.84     16.17 o 
   1  11   2       15.43       15.42     17.47 o 
   3  11   2      488.86      555.45     38.14 o 
   5  11   2      124.63      116.16     22.08 o 
   7  11   2       22.69       45.85     37.98 o 
   9  11   2       10.88       18.13     34.93 o 
  11  11   2        0.03       18.00     31.72 o 
 -35   1   3       19.31       24.99     21.90 o 
 -33   1   3       18.88        9.07     16.53 o 
 -31   1   3       75.93       80.54     17.79 o 
 -29   1   3        9.50       15.40     12.13 o 
 -27   1   3      494.92      495.94     25.38 o 
 -25   1   3       31.42       37.84     10.70 o 
 -23   1   3      162.54      160.69     14.22 o 
 -21   1   3      493.26      456.43     19.27 o 
 -19   1   3      744.34      791.83     19.52 o 
 -17   1   3      487.95      495.35     15.68 o 
 -15   1   3      101.79       77.46      8.07 o 
 -13   1   3      153.22      142.13     10.07 o 
 -11   1   3      375.79      310.58     13.79 o 
  -9   1   3     2423.45     2356.85     35.00 o 
  -7   1   3    12152.94    12585.91    136.54 o 
  -5   1   3      740.79      680.90     19.75 o 
  -3   1   3       50.82       59.81      6.93 o 
  -1   1   3     1602.55     1553.92     21.21 o 
   1   1   3     1758.81     1831.77     28.09 o 
   3   1   3     4150.22     4245.19     40.85 o 
   5   1   3     4201.05     4340.32     43.03 o 
   7   1   3     1667.40     1589.33     24.42 o 
   9   1   3        4.13       -6.27      3.50 o 
  11   1   3     2117.49     1975.87     28.23 o 
  13   1   3     3293.88     3251.71     36.19 o 
  15   1   3      421.92      443.89     15.97 o 
  17   1   3      689.91      681.83     19.88 o 
  19   1   3        0.03       -6.31      7.28 o 
  21   1   3       42.94       37.40     10.16 o 
  23   1   3      695.59      736.66     28.71 o 
  25   1   3      673.80      754.63     35.82 o 
  27   1   3      203.99      154.54     24.36 o 
  29   1   3        5.00       11.98     16.29 o 
 -34   2   3      208.84      253.46     37.91 o 
 -32   2   3      272.43      256.28     26.75 o 
 -30   2   3       10.42       10.47     13.94 o 
 -28   2   3       28.59       18.62     12.16 o 
 -26   2   3       48.48       52.68     12.53 o 
 -24   2   3     1377.94     1402.97     39.85 o 
 -22   2   3      569.80      601.04     21.83 o 
 -20   2   3       98.54      101.57     11.17 o 
 -18   2   3      926.04      937.35     24.93 o 
 -16   2   3     3611.24     3646.81     40.33 o 
 -14   2   3     4382.76     4092.33     51.70 o 
 -12   2   3     1862.40     1746.73     24.77 o 
 -10   2   3      966.20      916.03     19.26 o 
  -8   2   3      328.36      394.56     12.72 o 
  -6   2   3     1231.89     1139.94     21.72 o 
  -4   2   3     9142.72     9797.35    102.34 o 
  -2   2   3     4567.59     4572.28     45.52 o 
   0   2   3     4344.61     4282.47    158.04 o 
   2   2   3      926.03      915.80    127.97 o 
   4   2   3    15836.33    17308.66    144.00 o 
   6   2   3     1240.87     1254.29     21.19 o 
   8   2   3     1471.91     1379.00     21.15 o 
  10   2   3     1904.79     1827.70     34.99 o 
  12   2   3      253.49      215.40     10.59 o 
  14   2   3      251.16      255.27     12.61 o 
  16   2   3      766.68      708.46     21.44 o 
  18   2   3     1149.06     1084.24     40.20 o 
  20   2   3      388.15      410.57     19.33 o 
  22   2   3       23.89       10.79     10.62 o 
  24   2   3      523.35      556.03     42.83 o 
  26   2   3       10.29        8.16     13.50 o 
  28   2   3      164.84      169.59     23.76 o 
  30   2   3       60.62       40.75     23.69 o 
 -33   3   3        5.27       20.91     20.68 o 
 -31   3   3      165.20      126.03     24.90 o 
 -29   3   3       10.86       15.36     16.93 o 
 -27   3   3      938.92     1047.30     52.57 o 
 -25   3   3      139.01      148.67     16.66 o 
 -23   3   3      162.73      145.70     15.47 o 
 -21   3   3      313.19      299.03     19.82 o 
 -19   3   3      460.97      464.40     22.20 o 
 -17   3   3     1463.86     1337.42     27.26 o 
 -15   3   3      598.86      605.17     17.74 o 
 -13   3   3     1129.68     1080.52     20.43 o 
 -11   3   3      539.64      567.51     14.43 o 
  -9   3   3      258.12      205.21     10.02 o 
  -7   3   3    15092.52    15949.24    135.42 o 
  -5   3   3      948.35     1049.50     20.64 o 
  -3   3   3     1085.82     1154.44     28.46 o 
  -1   3   3      170.79      168.76      6.96 o 
   1   3   3     3989.34     4185.15     68.10 o 
   3   3   3     2785.90     2700.38     34.08 o 
   5   3   3        0.04        3.90      3.24 o 
   7   3   3      604.25      587.07     12.78 o 
   9   3   3       92.10       79.94      7.00 o 
  11   3   3     1320.40     1256.57     23.68 o 
  13   3   3     2156.30     1822.25     54.58 o 
  15   3   3     1304.01     1161.27     28.03 o 
  17   3   3       34.80       17.93      8.62 o 
  19   3   3       48.72       27.37     11.00 o 
  21   3   3      562.39      557.57     27.15 o 
  23   3   3        0.72       -4.00     12.53 o 
  25   3   3       18.81       23.65     15.00 o 
  27   3   3        0.59        0.83     16.62 o 
  29   3   3       14.96        8.24     22.17 o 
 -32   4   3        5.17       16.99     21.49 o 
 -30   4   3       12.39        1.23     22.58 o 
 -28   4   3      122.61       82.04     25.55 o 
 -26   4   3      251.06      237.63     27.49 o 
 -24   4   3       56.11       33.88     14.22 o 
 -22   4   3        3.59        4.04     10.66 o 
 -20   4   3        5.83        9.41      8.92 o 
 -18   4   3      380.61      372.61     19.32 o 
 -16   4   3     1590.33     1577.17     28.53 o 
 -14   4   3       35.38       31.97      6.63 o 
 -12   4   3      737.08      693.73     18.42 o 
 -10   4   3      173.74      180.17      9.32 o 
  -8   4   3        1.57       13.96      4.01 o 
  -6   4   3      293.95      224.36     11.12 o 
  -4   4   3        0.76        2.14      3.42 o 
  -2   4   3     3244.28     3336.54     40.57 o 
   0   4   3     1426.87     1482.42     21.19 o 
   2   4   3     4750.83     4611.42     50.04 o 
   4   4   3      883.48      744.45     15.79 o 
   6   4   3        0.31        0.08      4.30 o 
   8   4   3     2107.51     2156.38     31.83 o 
  10   4   3     1013.33     1002.46     24.58 o 
  12   4   3     2611.45     2433.36     40.25 o 
  14   4   3      689.14      778.02     31.39 o 
  16   4   3      337.43      353.78     25.11 o 
  18   4   3     1255.16     1144.42     70.26 o 
  20   4   3     1015.02     1022.63     41.91 o 
  22   4   3     1509.45     1572.44     52.16 o 
  24   4   3       91.35      102.98     21.88 o 
  26   4   3       27.59       38.00     18.85 o 
  28   4   3      199.16      200.11     31.65 o 
 -31   5   3       85.30       44.79     43.00 o 
 -29   5   3       23.38       17.23     22.96 o 
 -27   5   3      852.49      943.47     57.74 o 
 -25   5   3     1015.74     1031.45     57.17 o 
 -23   5   3      283.41      253.64     26.49 o 
 -21   5   3      894.03      821.14     39.69 o 
 -19   5   3        2.21       -1.54      9.80 o 
 -17   5   3     6554.53     6778.35     86.26 o 
 -15   5   3       33.04       32.11      8.54 o 
 -13   5   3      474.85      456.92     16.82 o 
 -11   5   3      204.67      223.54     11.60 o 
  -9   5   3     2274.00     2316.21     37.19 o 
  -7   5   3     8887.19     8729.70     82.33 o 
  -5   5   3       61.11       76.55      7.23 o 
  -3   5   3     3171.49     3284.96     43.45 o 
  -1   5   3      612.57      617.31     18.75 o 
   1   5   3     1088.76     1172.34     28.62 o 
   3   5   3    11428.12    11538.85    127.86 o 
   5   5   3     2621.83     2586.73     49.79 o 
   7   5   3       42.50       39.11      6.92 o 
   9   5   3      208.25      201.49     13.55 o 
  11   5   3     4725.90     4816.83     64.59 o 
  13   5   3     1125.83     1106.56     29.25 o 
  15   5   3      836.99      797.24     39.53 o 
  17   5   3      162.50      141.50     19.21 o 
  19   5   3      190.80      198.78     22.15 o 
  21   5   3      473.62      422.23     35.37 o 
  23   5   3      317.08      217.99     32.48 o 
  25   5   3      540.59      611.67     47.07 o 
  27   5   3       55.12       62.75     31.04 o 
 -30   6   3       14.00      -33.40     21.81 o 
 -28   6   3        0.78       -5.31     21.75 o 
 -26   6   3       32.07       27.18     21.83 o 
 -24   6   3     1619.73     1815.04     64.99 o 
 -22   6   3      562.73      630.93     38.51 o 
 -20   6   3       58.71       56.31     15.23 o 
 -18   6   3      168.70      128.76     15.65 o 
 -16   6   3     1301.06     1331.08     32.54 o 
 -14   6   3     5805.57     5915.56     94.32 o 
 -12   6   3      548.79      573.90     18.54 o 
 -10   6   3      516.56      451.89     24.39 o 
  -8   6   3        5.58        4.56      5.76 o 
  -6   6   3     3259.54     3518.05     63.47 o 
  -4   6   3     5262.62     5236.72     67.41 o 
  -2   6   3      515.89      547.06     19.89 o 
   0   6   3     2040.39     2090.99     40.79 o 
   2   6   3      208.13      183.15     15.51 o 
   4   6   3     5459.83     5448.74     78.18 o 
   6   6   3     1522.07     1497.73     33.99 o 
   8   6   3      422.28      370.61     34.14 o 
  10   6   3      800.42      824.39     32.31 o 
  12   6   3      662.16      724.19     26.64 o 
  14   6   3      923.49      932.23     42.85 o 
  16   6   3      255.34      211.06     22.11 o 
  18   6   3      221.79      178.34     21.34 o 
  20   6   3      303.17      294.24     29.86 o 
  22   6   3      640.07      683.79     65.03 o 
  24   6   3      131.35      137.62     29.84 o 
  26   6   3       16.86      -23.70     26.15 o 
 -27   7   3       10.83       14.39     23.86 o 
 -25   7   3      103.27       59.42     25.42 o 
 -23   7   3       11.70       18.22     16.19 o 
 -21   7   3       64.43       48.65     17.15 o 
 -19   7   3      120.54      109.94     16.14 o 
 -17   7   3      424.55      369.93     21.43 o 
 -15   7   3       70.22       90.89     12.95 o 
 -13   7   3     1201.50     1254.38     45.39 o 
 -11   7   3        0.09        4.16      7.99 o 
  -9   7   3      306.30      262.95     18.40 o 
  -7   7   3      145.03      142.46     17.73 o 
  -5   7   3      891.51      882.92     28.64 o 
  -3   7   3     1082.81     1119.72     33.14 o 
  -1   7   3      197.29      206.37     17.85 o 
   1   7   3      123.13      120.66     22.39 o 
   3   7   3       69.12       68.47     12.58 o 
   5   7   3     3243.95     3370.79     64.04 o 
   7   7   3     2407.26     2396.31     46.03 o 
   9   7   3       18.04       10.52      8.39 o 
  11   7   3        0.38       16.84      9.32 o 
  13   7   3      251.52      238.50     18.58 o 
  15   7   3     2071.63     2104.33     48.12 o 
  17   7   3      324.88      289.61     26.31 o 
  19   7   3       71.19       72.30     19.55 o 
  21   7   3      112.15      105.70     23.21 o 
  23   7   3      390.83      284.41     68.34 o 
 -26   8   3        2.76       43.36     28.92 o 
 -24   8   3      672.74      659.89     45.40 o 
 -22   8   3      219.15      187.81     25.65 o 
 -20   8   3       68.46       36.93     16.87 o 
 -18   8   3      212.17      235.06     20.91 o 
 -16   8   3      268.55      272.29     27.17 o 
 -14   8   3     2121.58     2154.66     77.98 o 
 -12   8   3      132.78      134.13     23.61 o 
 -10   8   3       42.53       14.75     13.36 o 
  -8   8   3       77.30       74.21     12.27 o 
  -6   8   3     1799.17     1973.08     77.85 o 
  -4   8   3     1290.14     1356.40     43.46 o 
  -2   8   3       39.14       49.44     11.77 o 
   0   8   3      333.15      329.41     26.83 o 
   2   8   3      248.37      231.83     19.99 o 
   4   8   3     2767.99     2855.73     69.00 o 
   6   8   3      528.44      477.37    105.17 o 
   8   8   3        1.28       10.37      9.44 o 
  10   8   3       86.21       62.49     12.95 o 
  12   8   3      906.38      918.90     35.34 o 
  14   8   3     1103.00     1115.89     41.96 o 
  16   8   3        0.54       -2.85     13.05 o 
  18   8   3      139.35      141.29     23.14 o 
  20   8   3        4.55       18.11     19.04 o 
  22   8   3      694.85      778.86     54.74 o 
 -23   9   3      237.34      257.92     41.60 o 
 -21   9   3      284.28      219.24     32.76 o 
 -19   9   3      152.51      167.13     26.53 o 
 -17   9   3     1835.18     1899.19     60.77 o 
 -15   9   3      386.21      349.55     42.18 o 
 -13   9   3      971.99     1022.08     60.38 o 
 -11   9   3      104.00       82.87     24.77 o 
  -9   9   3      465.63      524.77     66.42 o 
  -7   9   3     7803.79     8425.23    126.35 o 
  -5   9   3      101.10       92.93     17.05 o 
  -3   9   3     1055.58     1079.47     57.31 o 
  -1   9   3       10.72        6.10     11.79 o 
   1   9   3     2086.03     2239.24     59.20 o 
   3   9   3     2913.42     3137.69     71.23 o 
   5   9   3      106.85       91.75     21.18 o 
   7   9   3      175.14      165.93     20.65 o 
   9   9   3        3.58        2.80     14.98 o 
  11   9   3     1601.71     1729.25     70.39 o 
  13   9   3     1658.64     1890.38     53.39 o 
  15   9   3      870.48      978.41     62.50 o 
  17   9   3        4.32       13.49     18.20 o 
  19   9   3        1.00        9.09     21.99 o 
 -18  10   3       28.78       29.29     29.47 o 
 -16  10   3        0.07        8.67     25.37 o 
 -14  10   3       57.72       46.58     24.70 o 
 -12  10   3       69.51       54.42     26.51 o 
 -10  10   3       43.74       42.67     26.20 o 
  -8  10   3       77.11       69.68     19.84 o 
  -6  10   3       33.32       44.96     16.11 o 
  -4  10   3      472.09      556.57     34.77 o 
  -2  10   3      505.80      591.56     36.05 o 
   0  10   3      147.72      114.43     20.47 o 
   2  10   3      102.64       92.80     18.93 o 
   4  10   3      292.86      320.11     29.98 o 
   6  10   3       68.71       60.26     16.97 o 
   8  10   3      120.41       70.87     16.81 o 
  10  10   3        0.00        8.56     15.68 o 
  12  10   3     1090.25     1196.60     58.97 o 
  14  10   3       37.95       49.31     30.96 o 
 -13  11   3      143.66      160.61     39.14 o 
 -11  11   3       17.12       20.83     40.41 o 
  -9  11   3       31.48        1.53     28.91 o 
  -7  11   3      621.01      669.79     44.84 o 
  -5  11   3       18.70       21.19     17.33 o 
  -3  11   3      544.88      587.55     63.64 o 
  -1  11   3       11.13        5.92     17.68 o 
   1  11   3       37.41       31.78     19.24 o 
   3  11   3      815.06      860.91     43.57 o 
   5  11   3      888.04      945.71     58.12 o 
   7  11   3      110.09      129.04     29.14 o 
   9  11   3        1.68        5.85     20.20 o 
 -34   0   4      293.82      260.57     40.06 o 
 -32   0   4        9.88       15.10     19.30 o 
 -30   0   4     2293.41     2451.41     80.04 o 
 -28   0   4      758.36      792.01     58.68 o 
 -26   0   4      257.79      255.46     23.88 o 
 -24   0   4      118.94       80.58     15.87 o 
 -22   0   4     3742.00     3789.40     67.89 o 
 -20   0   4      885.61      974.70     34.78 o 
 -18   0   4       27.48       30.54      9.12 o 
 -16   0   4     2020.06     1981.59     42.56 o 
 -14   0   4      867.76      810.07     21.87 o 
 -12   0   4    17445.32    17115.76    174.17 o 
 -10   0   4    21883.64    22479.48    325.24 o 
  -8   0   4    10072.10    10927.57    180.69 o 
  -6   0   4     9160.82    10096.42    162.47 o 
  -4   0   4    18181.21    18666.00    268.81 o 
  -2   0   4    46886.73    45945.44    776.17 o 
   0   0   4     1780.32     1798.12     55.53 o 
   2   0   4     9288.71     9251.35    116.31 o 
   4   0   4      256.43      232.75     11.82 o 
   6   0   4    28029.65    27938.24    223.80 o 
   8   0   4    14980.46    15215.29    142.04 o 
  10   0   4     6633.51     6353.79     71.88 o 
  12   0   4       18.18        7.48      6.20 o 
  14   0   4       94.42       77.81     11.39 o 
  16   0   4    10437.92    10293.10    127.48 o 
  18   0   4     3210.35     3267.53     65.20 o 
  20   0   4     1213.05     1314.28     50.17 o 
  22   0   4     1317.29     1403.21     74.72 o 
  24   0   4      812.97      875.79     51.64 o 
  26   0   4     2514.17     2846.99     87.42 o 
  28   0   4      346.04      405.97     41.09 o 
  30   0   4      481.69      638.97     88.90 o 
 -35   1   4        0.28       23.45     19.57 o 
 -33   1   4     1117.29     1373.76     51.79 o 
 -31   1   4      175.70      157.49     21.33 o 
 -29   1   4      162.40      118.49     16.36 o 
 -27   1   4      326.50      380.77     22.50 o 
 -25   1   4      319.06      304.82     19.36 o 
 -23   1   4     4397.04     4585.88     58.93 o 
 -21   1   4       32.11       26.30      7.87 o 
 -19   1   4     1211.47     1202.48     23.27 o 
 -17   1   4     1390.28     1353.97     22.73 o 
 -15   1   4     6698.46     6727.93     65.00 o 
 -13   1   4     9849.66     9742.63     83.19 o 
 -11   1   4     1093.24     1235.99     23.20 o 
  -9   1   4     7825.38     8490.96    115.18 o 
  -7   1   4       13.88       31.76      6.06 o 
  -5   1   4    22751.64    23914.08    220.12 o 
  -3   1   4     2854.20     2918.21     38.40 o 
  -1   1   4     1549.96     1494.04     48.86 o 
   1   1   4    13761.80    14983.39    135.02 o 
   3   1   4     2752.32     3054.88     34.54 o 
   5   1   4    16662.43    15965.97    116.83 o 
   7   1   4       30.02       23.62      4.39 o 
   9   1   4     1113.62     1009.27     17.40 o 
  11   1   4     3485.69     3423.82     34.93 o 
  13   1   4     4122.70     3869.45     41.58 o 
  15   1   4     1871.39     1810.16     29.16 o 
  17   1   4     1087.38     1087.54     28.31 o 
  19   1   4        6.02       -0.59      8.40 o 
  21   1   4      250.62      170.48     17.74 o 
  23   1   4     2208.52     2500.91     51.03 o 
  25   1   4       27.27       30.91     13.99 o 
  27   1   4      438.43      457.24     38.99 o 
  29   1   4        6.11       22.72     18.59 o 
 -34   2   4      797.22      842.87     49.71 o 
 -32   2   4       80.56       64.16     20.36 o 
 -30   2   4       79.90       64.79     17.56 o 
 -28   2   4       77.94       85.25     15.33 o 
 -26   2   4     2760.13     3092.92     56.78 o 
 -24   2   4     2391.07     2547.51     46.77 o 
 -22   2   4      579.61      551.97     21.80 o 
 -20   2   4     1317.21     1350.51     33.93 o 
 -18   2   4        3.62        1.49      5.68 o 
 -16   2   4    11284.86    11061.70     82.43 o 
 -14   2   4     1748.37     1693.61     24.59 o 
 -12   2   4     3518.07     3404.17     41.21 o 
 -10   2   4      799.51      847.20     16.39 o 
  -8   2   4     7233.46     7351.44     68.41 o 
  -6   2   4    18584.16    19213.44    147.62 o 
  -4   2   4       43.82       42.45     10.49 o 
  -2   2   4     2112.14     2128.93     42.55 o 
   0   2   4      153.02      162.09     12.93 o 
   2   2   4      830.78      671.92     24.43 o 
   4   2   4     9291.73     9508.81     71.21 o 
   6   2   4     2105.11     2048.39     25.59 o 
   8   2   4       22.03       20.56      4.93 o 
  10   2   4      760.54      739.76     17.27 o 
  12   2   4     4943.40     4616.73     48.77 o 
  14   2   4       10.02        6.86      6.19 o 
  16   2   4     1497.58     1477.77     30.05 o 
  18   2   4      139.11      124.75     12.59 o 
  20   2   4        0.08        6.98      9.42 o 
  22   2   4       33.02       16.39     11.91 o 
  24   2   4      123.89       96.27     17.04 o 
  26   2   4      266.18      243.34     31.41 o 
  28   2   4      120.89      103.31     24.58 o 
 -33   3   4      155.34      133.70     26.37 o 
 -31   3   4        2.81       20.77     18.60 o 
 -29   3   4      233.58      238.57     26.60 o 
 -27   3   4      144.12      100.12     21.64 o 
 -25   3   4      390.57      328.44     27.17 o 
 -23   3   4     2113.32     2139.44     47.88 o 
 -21   3   4      277.12      286.49     19.82 o 
 -19   3   4     1779.73     1721.68     40.67 o 
 -17   3   4       89.56       74.52      9.66 o 
 -15   3   4     3893.49     3906.64     44.83 o 
 -13   3   4     2112.23     2164.03     31.22 o 
 -11   3   4     3037.25     2949.58     35.24 o 
  -9   3   4     1086.25     1103.37     19.81 o 
  -7   3   4     1322.53     1262.88     22.38 o 
  -5   3   4    26620.87    27294.22    213.55 o 
  -3   3   4     2511.67     2580.49     38.71 o 
  -1   3   4    10650.48     5798.39   3189.84 o 
   1   3   4     2676.87     2893.44     48.56 o 
   3   3   4     6554.99     6361.64    110.73 o 
   5   3   4    17509.34    17394.61    119.56 o 
   7   3   4      109.53       95.63      6.85 o 
   9   3   4     1841.81     1874.79     31.51 o 
  11   3   4      551.63      532.70     18.15 o 
  13   3   4     8571.17     8663.42     91.58 o 
  15   3   4     7868.65     7847.15     89.02 o 
  17   3   4      317.94      290.16     20.26 o 
  19   3   4     1221.98     1272.85     62.92 o 
  21   3   4      370.47      396.67     25.47 o 
  23   3   4     2344.47     2508.43     92.13 o 
  25   3   4      932.69     1032.90     44.21 o 
  27   3   4      157.26      152.69     25.65 o 
 -32   4   4       13.71        8.26     22.74 o 
 -30   4   4      122.39      141.21     31.02 o 
 -28   4   4       24.30       17.89     16.81 o 
 -26   4   4      717.49      727.88     56.04 o 
 -24   4   4      989.85      953.56     55.23 o 
 -22   4   4      970.95      944.43     34.25 o 
 -20   4   4      199.61      182.75     16.62 o 
 -18   4   4       11.77        9.63      7.59 o 
 -16   4   4     3314.38     3379.97     43.27 o 
 -14   4   4      141.75      133.10     10.66 o 
 -12   4   4     2944.47     3050.89     38.37 o 
 -10   4   4        9.40       11.27      5.12 o 
  -8   4   4      435.92      428.38     14.81 o 
  -6   4   4     6124.44     6037.70     63.58 o 
  -4   4   4     1053.54     1034.44     23.17 o 
  -2   4   4     4217.79     4209.89     46.55 o 
   0   4   4       11.91        4.13      5.55 o 
   2   4   4     1644.44     1677.90     34.28 o 
   4   4   4     1486.95     1490.67     28.51 o 
   6   4   4     2348.34     2164.32     33.72 o 
   8   4   4     1107.12      931.42     23.57 o 
  10   4   4        1.04       13.17      6.63 o 
  12   4   4     1685.87     1677.45     41.98 o 
  14   4   4       25.70       14.89      9.94 o 
  16   4   4     2142.55     2097.79     51.57 o 
  18   4   4       12.29        7.66     11.26 o 
  20   4   4       64.56       45.17     15.04 o 
  22   4   4      313.96      300.66     28.78 o 
  24   4   4      218.49      201.38     26.82 o 
  26   4   4      161.56      109.25     25.33 o 
  28   4   4        0.82      -15.36     23.93 o 
 -31   5   4      220.21      242.55     52.68 o 
 -29   5   4       57.16       72.40     23.79 o 
 -27   5   4      471.38      481.00     43.39 o 
 -25   5   4      166.85      145.88     26.97 o 
 -23   5   4     1752.10     1904.46     57.49 o 
 -21   5   4        0.27       13.85     12.00 o 
 -19   5   4     2767.50     2876.88     59.66 o 
 -17   5   4     1172.61     1261.38     31.86 o 
 -15   5   4     1814.33     1790.69     39.22 o 
 -13   5   4     2901.86     2877.60     40.25 o 
 -11   5   4       69.32       50.59      6.91 o 
  -9   5   4     2367.94     2348.63     35.27 o 
  -7   5   4     1963.78     2019.71     31.12 o 
  -5   5   4     3156.17     3042.37     64.55 o 
  -3   5   4      333.81      345.54     16.87 o 
  -1   5   4       62.92       52.18      9.27 o 
   1   5   4    11968.04    11770.75    151.16 o 
   3   5   4      127.97       93.00      9.38 o 
   5   5   4     2072.31     1946.60     35.36 o 
   7   5   4      342.27      359.45     22.70 o 
   9   5   4        1.05       11.02      6.72 o 
  11   5   4     2065.47     2009.03     50.28 o 
  13   5   4        0.65        5.49      7.77 o 
  15   5   4      110.68       70.00     16.39 o 
  17   5   4      847.96      777.51     37.63 o 
  19   5   4       37.81       22.52     14.86 o 
  21   5   4      861.87      886.29     49.49 o 
  23   5   4      627.15      695.67     41.87 o 
  25   5   4      107.15      103.22     25.49 o 
 -30   6   4      273.45      255.02     58.14 o 
 -28   6   4      179.01      175.00     33.26 o 
 -26   6   4        5.58       18.51     20.49 o 
 -24   6   4        0.07       -4.98     15.35 o 
 -22   6   4      581.94      530.92     37.69 o 
 -20   6   4      149.35      139.57     22.50 o 
 -18   6   4      197.19      178.19     19.79 o 
 -16   6   4      503.84      454.26     22.41 o 
 -14   6   4      249.40      259.93     16.43 o 
 -12   6   4     4000.53     4124.58     56.17 o 
 -10   6   4      639.97      579.03     20.49 o 
  -8   6   4      374.96      335.11     15.47 o 
  -6   6   4      250.35      204.73     14.48 o 
  -4   6   4     2340.56     2456.43     46.73 o 
  -2   6   4     3631.64     3657.65     63.10 o 
   0   6   4      113.22       88.97     12.19 o 
   2   6   4      248.08      218.44     21.73 o 
   4   6   4      205.07      192.49     17.61 o 
   6   6   4     5375.31     5358.46     74.15 o 
   8   6   4     2767.20     2713.20     51.40 o 
  10   6   4      209.22      204.79     26.18 o 
  12   6   4       10.15        3.84     11.09 o 
  14   6   4       44.59       28.91     10.79 o 
  16   6   4     1794.14     1907.68     54.54 o 
  18   6   4      455.39      404.65     30.93 o 
  20   6   4      170.26      149.12     25.57 o 
  22   6   4      151.48      149.37     29.32 o 
  24   6   4      104.11       98.32     29.73 o 
 -27   7   4       27.86       39.06     24.25 o 
 -25   7   4        0.24        4.37     18.54 o 
 -23   7   4       85.76       61.49     18.92 o 
 -21   7   4        0.09       15.44     14.51 o 
 -19   7   4      285.96      300.81     25.69 o 
 -17   7   4      586.16      597.68     30.90 o 
 -15   7   4      570.13      569.57     24.91 o 
 -13   7   4      423.86      434.02     24.95 o 
 -11   7   4     1416.44     1421.83     33.09 o 
  -9   7   4      409.67      390.25     21.46 o 
  -7   7   4      146.86      112.33     13.42 o 
  -5   7   4     1103.25     1129.67     34.61 o 
  -3   7   4        4.13        8.93      8.50 o 
  -1   7   4      127.60      155.89     17.45 o 
   1   7   4      156.67      127.57     15.75 o 
   3   7   4       13.17       15.83     11.30 o 
   5   7   4     2537.63     2626.41     72.67 o 
   7   7   4        9.36       15.01      8.94 o 
   9   7   4      665.71      731.82     29.94 o 
  11   7   4      508.14      535.89     28.06 o 
  13   7   4     1212.08     1228.46     35.85 o 
  15   7   4      331.17      263.92     29.61 o 
  17   7   4       93.58       97.99     19.27 o 
  19   7   4        8.53       20.67     16.77 o 
  21   7   4       23.02       55.44     21.85 o 
  23   7   4       48.72       19.18     30.07 o 
 -26   8   4      571.41      629.12     61.33 o 
 -24   8   4      395.10      413.28     36.40 o 
 -22   8   4       82.67       81.77     20.43 o 
 -20   8   4      189.72      179.47     27.54 o 
 -18   8   4      115.25      103.36     20.21 o 
 -16   8   4      748.76      727.16     31.47 o 
 -14   8   4      373.25      404.33     30.90 o 
 -12   8   4       78.63       72.59     12.02 o 
 -10   8   4      993.03     1031.50     45.52 o 
  -8   8   4      450.18      446.16     32.49 o 
  -6   8   4     2253.96     2314.79     53.37 o 
  -4   8   4      151.07      125.11     16.39 o 
  -2   8   4       18.77        5.01     12.13 o 
   0   8   4     1788.81     2017.22     54.15 o 
   2   8   4      493.16      529.50     34.07 o 
   4   8   4      272.19      240.31     30.77 o 
   6   8   4      128.73      108.69     21.85 o 
   8   8   4     1082.35     1121.92     50.45 o 
  10   8   4      675.12      642.56     32.24 o 
  12   8   4      466.64      490.77     35.18 o 
  14   8   4       13.74       15.59     14.07 o 
  16   8   4        0.12        6.71     14.67 o 
  18   8   4      330.62      311.86     32.13 o 
  20   8   4      477.78      427.33     51.96 o 
 -23   9   4       52.54       41.81     25.44 o 
 -21   9   4      100.12       81.55     21.12 o 
 -19   9   4      149.46      145.41     26.23 o 
 -17   9   4        0.04       10.50     16.92 o 
 -15   9   4       45.76       36.51     22.89 o 
 -13   9   4       44.19       41.30     15.82 o 
 -11   9   4        7.95        6.68     10.94 o 
  -9   9   4      477.33      514.40     48.04 o 
  -7   9   4      241.25      245.59     22.30 o 
  -5   9   4      860.04      918.57     59.49 o 
  -3   9   4        0.09        7.82     11.78 o 
  -1   9   4      688.81      766.11     36.29 o 
   1   9   4       89.95       92.80     18.04 o 
   3   9   4       32.04       19.97     13.53 o 
   5   9   4      136.05      105.44     20.22 o 
   7   9   4      127.06      116.12     18.47 o 
   9   9   4       12.73       -1.34     14.57 o 
  11   9   4      227.98      202.79     25.58 o 
  13   9   4        7.33       27.51     18.45 o 
  15   9   4      542.06      564.87     35.76 o 
  17   9   4      157.62      145.08     31.84 o 
 -18  10   4       92.81       88.86     31.84 o 
 -16  10   4        1.98        6.80     24.32 o 
 -14  10   4       36.72       21.77     22.88 o 
 -12  10   4      252.30      290.48     39.81 o 
 -10  10   4      194.29      201.82     55.02 o 
  -8  10   4        3.43       28.80     14.30 o 
  -6  10   4       56.78       37.52     16.59 o 
  -4  10   4      137.66      165.89     22.31 o 
  -2  10   4      111.48      118.70     21.08 o 
   0  10   4       53.71       47.85     17.23 o 
   2  10   4        8.25        8.82     14.90 o 
   4  10   4        3.31       -7.64     13.14 o 
   6  10   4      157.52      102.20     21.15 o 
   8  10   4      200.51      245.95     26.18 o 
  10  10   4       84.70       93.00     18.76 o 
  12  10   4       84.80       68.35     19.33 o 
  14  10   4        6.16       -0.19     26.57 o 
 -13  11   4        4.43       32.85     33.82 o 
 -11  11   4        2.00       28.63     28.02 o 
  -9  11   4      226.95      260.40     42.38 o 
  -7  11   4      315.56      336.62     40.27 o 
  -5  11   4       95.34      102.47     22.70 o 
  -3  11   4       71.32       54.12     20.55 o 
  -1  11   4       86.08       61.55     21.40 o 
   1  11   4      706.40      739.98     42.68 o 
   3  11   4      298.16      249.78     27.91 o 
   5  11   4        4.96       52.50     18.60 o 
   7  11   4       89.02       75.95     26.62 o 
 -35   1   5        7.52       14.70     21.03 o 
 -33   1   5       23.51        4.54     16.61 o 
 -31   1   5      470.29      500.35     32.07 o 
 -29   1   5      521.32      530.47     33.03 o 
 -27   1   5       14.61        7.87     10.36 o 
 -25   1   5       13.28       -0.21      8.47 o 
 -23   1   5      160.45      134.57     13.05 o 
 -21   1   5     1302.34     1245.20     27.46 o 
 -19   1   5      923.99      922.61     20.15 o 
 -17   1   5      666.38      641.07     19.69 o 
 -15   1   5      334.67      318.04     12.27 o 
 -13   1   5      307.53      264.89     11.51 o 
 -11   1   5    10805.96    11028.15     93.06 o 
  -9   1   5     2967.65     2859.32     44.31 o 
  -7   1   5     1586.22     1368.59     24.27 o 
  -5   1   5      226.25      236.22     10.83 o 
  -3   1   5     1017.42     1016.50     21.60 o 
  -1   1   5     5403.56     5628.93     61.60 o 
   1   1   5     4328.10     4470.44     43.89 o 
   3   1   5     4997.07     4989.38     45.29 o 
   5   1   5     1596.43     1565.66     18.51 o 
   7   1   5     1674.96     1603.99     20.95 o 
   9   1   5     4529.45     4408.00     39.33 o 
  11   1   5      588.39      581.84     15.85 o 
  13   1   5     2122.44     2079.26     30.42 o 
  15   1   5      170.16      174.33     12.41 o 
  17   1   5       21.63       12.97      8.98 o 
  19   1   5      391.52      416.11     22.96 o 
  21   1   5      766.62      794.35     30.09 o 
  23   1   5      698.73      726.56     56.87 o 
  25   1   5       74.86       71.19     17.99 o 
  27   1   5       99.21      126.43     22.12 o 
 -34   2   5       14.98        6.64     22.40 o 
 -32   2   5      134.75      104.13     20.34 o 
 -30   2   5       12.12       34.28     15.81 o 
 -28   2   5       55.08       74.15     14.46 o 
 -26   2   5      148.38      149.55     17.26 o 
 -24   2   5        0.22        4.85      9.09 o 
 -22   2   5      170.61      151.57     17.24 o 
 -20   2   5      251.67      253.10     15.30 o 
 -18   2   5      210.11      171.66     10.97 o 
 -16   2   5      801.57      713.71     17.87 o 
 -14   2   5       69.17       98.34      8.55 o 
 -12   2   5      325.70      295.10     12.56 o 
 -10   2   5     1153.42     1196.19     20.53 o 
  -8   2   5      253.71      231.06     11.41 o 
  -6   2   5     1074.69     1009.91     25.54 o 
  -4   2   5      226.56      214.07     10.39 o 
  -2   2   5     4088.69     4461.91     67.04 o 
   0   2   5      476.00      616.16     25.29 o 
   2   2   5        6.71        8.71      4.33 o 
   4   2   5       87.58       79.28      5.97 o 
   6   2   5      380.06      361.89     12.31 o 
   8   2   5      596.04      703.67     16.42 o 
  10   2   5     1698.87     1579.27     26.38 o 
  12   2   5        9.46        9.08      5.87 o 
  14   2   5      100.73       85.44     10.23 o 
  16   2   5      303.30      324.68     17.25 o 
  18   2   5     1097.14     1075.86     29.08 o 
  20   2   5        2.35       -3.16     11.06 o 
  22   2   5      206.85      203.01     19.83 o 
  24   2   5        3.89       13.81     14.69 o 
  26   2   5      173.55      159.00     25.94 o 
  28   2   5      134.24      102.32     26.99 o 
 -33   3   5        1.99        2.63     19.98 o 
 -31   3   5       48.80       21.85     19.03 o 
 -29   3   5      133.05      158.40     23.73 o 
 -27   3   5       23.24        4.29     14.00 o 
 -25   3   5      197.57      194.90     18.55 o 
 -23   3   5      248.51      257.50     19.88 o 
 -21   3   5      225.08      225.56     17.98 o 
 -19   3   5       21.33        9.33      7.57 o 
 -17   3   5       57.46       33.74      7.40 o 
 -15   3   5      716.48      650.89     19.39 o 
 -13   3   5      463.47      482.55     15.93 o 
 -11   3   5      220.65      351.74     12.27 o 
  -9   3   5      376.55      436.63     12.27 o 
  -7   3   5       46.30       37.04      5.17 o 
  -5   3   5      171.44      162.05      8.25 o 
  -3   3   5      444.40      351.07     51.63 o 
  -1   3   5      800.12      869.27     30.29 o 
   1   3   5      416.33      399.64     20.04 o 
   3   3   5      155.15      136.08     10.19 o 
   5   3   5       50.96       37.33      6.85 o 
   7   3   5     2241.00     2167.97     30.76 o 
   9   3   5      384.69      222.91     12.23 o 
  11   3   5      250.68      154.20     12.54 o 
  13   3   5       19.50        6.58      7.14 o 
  15   3   5      512.64      505.20     23.37 o 
  17   3   5      540.24      528.54     25.19 o 
  19   3   5        8.06       10.46     11.56 o 
  21   3   5       16.33       32.84     12.72 o 
  23   3   5        1.18       -3.87     14.55 o 
  25   3   5      323.45      312.51     29.82 o 
  27   3   5      146.62      118.84     31.19 o 
 -32   4   5      422.68      468.80     68.61 o 
 -30   4   5        4.07        7.43     22.63 o 
 -28   4   5      254.02      160.13     26.49 o 
 -26   4   5      124.67       85.23     19.28 o 
 -24   4   5      523.70      539.51     36.19 o 
 -22   4   5     5969.38     6332.88     89.78 o 
 -20   4   5      618.90      607.01     26.57 o 
 -18   4   5     1059.70     1059.22     27.58 o 
 -16   4   5      936.05      952.56     26.54 o 
 -14   4   5     5016.45     4911.81     58.37 o 
 -12   4   5     4796.05     4870.50     50.23 o 
 -10   4   5      313.68      331.33     16.02 o 
  -8   4   5      544.49      553.02     16.85 o 
  -6   4   5     2841.47     2813.69     37.56 o 
  -4   4   5    13283.42    13724.38    135.52 o 
  -2   4   5    11658.52    11596.24    157.02 o 
   0   4   5     4991.89     4665.39    147.85 o 
   2   4   5       27.96       14.57      6.65 o 
   4   4   5     3980.85     4080.31     51.36 o 
   6   4   5     8799.87     8918.78     89.63 o 
   8   4   5     1491.13     1327.54     30.78 o 
  10   4   5        0.28        8.99      7.39 o 
  12   4   5       11.14       23.87      9.16 o 
  14   4   5     3363.93     3414.98     78.57 o 
  16   4   5     3225.72     3358.21     64.32 o 
  18   4   5      520.54      497.52     39.28 o 
  20   4   5      394.93      343.71     42.70 o 
  22   4   5       93.67       65.94     17.34 o 
  24   4   5      697.69      840.52     46.21 o 
  26   4   5      314.75      372.57     49.50 o 
 -31   5   5        0.17        6.33     23.67 o 
 -29   5   5       20.04       28.31     21.99 o 
 -27   5   5       11.66        1.90     17.63 o 
 -25   5   5      709.09      696.89     48.99 o 
 -23   5   5       16.25        2.56     13.85 o 
 -21   5   5        7.99        8.26     11.47 o 
 -19   5   5      624.20      651.03     36.89 o 
 -17   5   5        7.09        7.65      7.80 o 
 -15   5   5      366.31      385.36     19.41 o 
 -13   5   5        7.95        3.77      6.19 o 
 -11   5   5      334.58      387.33     19.39 o 
  -9   5   5       62.83       52.74      8.17 o 
  -7   5   5      361.64      340.54     16.19 o 
  -5   5   5     1085.05     1022.24     29.78 o 
  -3   5   5     3888.42     3781.21     64.29 o 
  -1   5   5      159.47      124.60     17.21 o 
   1   5   5      309.11      308.23     22.87 o 
   3   5   5        9.99       21.54      7.21 o 
   5   5   5      103.86       94.48     10.98 o 
   7   5   5      941.16      944.43     33.10 o 
   9   5   5        4.28       10.35      7.46 o 
  11   5   5       17.66        8.81      8.86 o 
  13   5   5      146.31       79.46     17.59 o 
  15   5   5      363.96      271.56     38.49 o 
  17   5   5     1626.57     1599.67     86.37 o 
  19   5   5      428.49      434.53     36.91 o 
  21   5   5      113.90       90.77     22.29 o 
  23   5   5      131.86       99.72     22.80 o 
  25   5   5      294.50      267.86     44.07 o 
 -30   6   5       79.48       23.55     28.39 o 
 -28   6   5        0.60        4.90     22.08 o 
 -26   6   5      129.26      129.14     28.37 o 
 -24   6   5       59.80       52.36     18.87 o 
 -22   6   5      840.84      874.02     44.00 o 
 -20   6   5        0.03       -6.92     13.99 o 
 -18   6   5       76.42       63.42     12.39 o 
 -16   6   5      299.04      276.57     18.51 o 
 -14   6   5      545.19      546.32     25.21 o 
 -12   6   5     1415.98     1395.14     30.03 o 
 -10   6   5      816.86      829.98     26.27 o 
  -8   6   5       62.01       30.26      8.91 o 
  -6   6   5       39.64       14.13     10.84 o 
  -4   6   5      768.70      802.93     29.49 o 
  -2   6   5        1.06        9.06      7.89 o 
   0   6   5     1020.01     1013.33     35.44 o 
   2   6   5       39.99       20.59     10.85 o 
   4   6   5      143.37      129.61     14.44 o 
   6   6   5      747.53      716.15     29.53 o 
   8   6   5      456.84      389.84     22.20 o 
  10   6   5     1674.24     1705.03     41.48 o 
  12   6   5        0.02       10.06      9.98 o 
  14   6   5      544.97      555.55     37.58 o 
  16   6   5        3.79        2.27     13.61 o 
  18   6   5      437.41      372.99     33.90 o 
  20   6   5      237.60      191.89     28.89 o 
  22   6   5      204.64      163.79     30.18 o 
  24   6   5      170.79      156.93     32.88 o 
 -29   7   5      741.41      762.52    101.22 o 
 -27   7   5       55.92       65.17     26.33 o 
 -25   7   5       75.06       42.72     23.95 o 
 -23   7   5        0.89        0.65     14.97 o 
 -21   7   5     1687.14     1801.48     60.27 o 
 -19   7   5      956.18      997.47     46.71 o 
 -17   7   5      546.17      585.99     31.72 o 
 -15   7   5     1536.27     1577.90     42.38 o 
 -13   7   5      648.72      672.70     25.66 o 
 -11   7   5     6229.42     6562.35    109.11 o 
  -9   7   5     2005.73     2028.93     44.14 o 
  -7   7   5     1122.72     1184.85     40.59 o 
  -5   7   5      780.69      759.10     31.09 o 
  -3   7   5     2147.09     2171.06     51.44 o 
  -1   7   5     4157.24     4099.84     79.37 o 
   1   7   5     1178.77     1048.57     39.23 o 
   3   7   5     4300.59     4276.81    134.23 o 
   5   7   5      386.94      373.95     26.89 o 
   7   7   5     4374.17     4644.80    107.11 o 
   9   7   5     1967.42     1980.96     56.78 o 
  11   7   5      664.08      629.71     55.27 o 
  13   7   5     1393.60     1395.76     43.68 o 
  15   7   5        3.84       -7.27     13.17 o 
  17   7   5      896.28      958.91     45.66 o 
  19   7   5      180.55      132.65     23.28 o 
  21   7   5      429.07      402.97     47.77 o 
 -26   8   5       31.29       24.68     27.12 o 
 -24   8   5       60.58       40.48     19.91 o 
 -22   8   5      839.99      906.37     55.09 o 
 -20   8   5       46.54       47.72     17.97 o 
 -18   8   5       25.63       29.47     16.95 o 
 -16   8   5      110.89       92.72     16.99 o 
 -14   8   5     1311.17     1391.17     42.81 o 
 -12   8   5     1010.69     1112.77     33.47 o 
 -10   8   5      478.41      533.28     26.29 o 
  -8   8   5       39.99       28.42     12.00 o 
  -6   8   5        0.29      -11.24      9.52 o 
  -4   8   5     2029.84     1999.13     60.27 o 
  -2   8   5      203.26      160.77     19.18 o 
   0   8   5      735.06      739.86     36.98 o 
   2   8   5       75.21       68.88     15.84 o 
   4   8   5      374.50      395.67     29.83 o 
   6   8   5     1509.54     1580.51     72.57 o 
   8   8   5       41.61       30.32     15.34 o 
  10   8   5      319.43      370.08     34.57 o 
  12   8   5        9.62       13.40     14.14 o 
  14   8   5      170.11      101.17     17.75 o 
  16   8   5      219.78      197.17     25.70 o 
  18   8   5      128.73       96.11     22.83 o 
 -23   9   5      176.45      155.44     32.90 o 
 -21   9   5       82.48       65.95     21.98 o 
 -19   9   5        1.19        9.24     15.40 o 
 -17   9   5       15.03       10.72     14.12 o 
 -15   9   5      428.02      397.50     25.90 o 
 -13   9   5      102.35       91.29     17.53 o 
 -11   9   5       53.66       49.47     13.96 o 
  -9   9   5        1.65        5.23     13.14 o 
  -7   9   5       57.12       48.47     15.31 o 
  -5   9   5      176.98      156.47     21.77 o 
  -3   9   5      447.26      501.99     33.22 o 
  -1   9   5      119.55      102.21     20.83 o 
   1   9   5      316.62      289.38     27.70 o 
   3   9   5       20.23       14.46     12.91 o 
   5   9   5       67.62       47.15     16.10 o 
   7   9   5     1327.16     1449.32     47.36 o 
   9   9   5      363.42      396.11     33.55 o 
  11   9   5        4.15       -1.48     16.32 o 
  13   9   5        5.78       16.58     19.23 o 
  15   9   5      651.57      636.11     61.24 o 
 -18  10   5      291.77      200.73     73.20 o 
 -16  10   5       11.26       -4.53     25.93 o 
 -14  10   5      665.66      658.00     55.63 o 
 -12  10   5     2075.21     2181.82    116.16 o 
 -10  10   5      731.08      671.79     38.09 o 
  -8  10   5       17.99       13.33     14.56 o 
  -6  10   5      160.17      140.31     21.86 o 
  -4  10   5     3789.04     4467.81     95.98 o 
  -2  10   5      636.05      665.20     40.44 o 
   0  10   5      586.02      585.75     39.02 o 
   2  10   5       55.93       60.05     18.99 o 
   4  10   5      421.01      404.14     33.89 o 
   6  10   5     1445.03     1588.68     65.64 o 
   8  10   5      313.43      376.91     34.56 o 
  10  10   5      405.35      449.49     32.38 o 
  12  10   5       84.28       71.58     25.14 o 
 -13  11   5       25.28       35.12     31.92 o 
 -11  11   5      546.68      554.77     70.80 o 
  -9  11   5        0.51       -8.11     21.10 o 
  -7  11   5      160.37      113.01     22.27 o 
  -5  11   5      304.90      315.82     32.78 o 
  -3  11   5      765.20      782.25     45.28 o 
  -1  11   5       74.05       90.63     23.37 o 
   1  11   5       71.79       64.81     21.41 o 
   3  11   5      171.20      136.02     33.49 o 
   5  11   5       19.07       -3.82     21.89 o 
 -34   0   6     1679.33     1799.49     91.61 o 
 -32   0   6       41.55       82.02     26.19 o 
 -30   0   6     1659.52     1742.42     74.47 o 
 -28   0   6     1549.63     1749.44     84.06 o 
 -26   0   6      344.59      333.80     27.88 o 
 -24   0   6     3099.37     3178.49     64.87 o 
 -22   0   6       23.81       13.70     10.90 o 
 -20   0   6     7404.63     7512.48    100.37 o 
 -18   0   6     1525.23     1560.52     37.91 o 
 -16   0   6     1098.72      952.28     27.59 o 
 -14   0   6    31503.04    32310.87    271.22 o 
 -12   0   6    10875.24    11593.10    129.08 o 
 -10   0   6    12786.53    12542.27    149.06 o 
  -8   0   6      521.65      474.49     18.23 o 
  -6   0   6    11083.37    11632.35    128.20 o 
  -4   0   6    10814.68    11274.13    151.26 o 
  -2   0   6     5259.86     5319.94     84.05 o 
   0   0   6     5806.74     5874.86     83.89 o 
   2   0   6      144.38      165.56      9.50 o 
   4   0   6    10474.89    10831.31     93.47 o 
   6   0   6    10405.94    10250.75     95.24 o 
   8   0   6    18951.02    18347.96    151.89 o 
  10   0   6      173.90      150.37     12.11 o 
  12   0   6        0.14       11.40      8.68 o 
  14   0   6     4400.36     4476.99     81.01 o 
  16   0   6        1.01        1.56     11.94 o 
  18   0   6      705.71      720.30     41.02 o 
  20   0   6      281.79      261.39     28.75 o 
  22   0   6       90.78       72.25     23.24 o 
  24   0   6      535.11      638.84     50.15 o 
  26   0   6       17.91       43.03     24.52 o 
 -35   1   6        0.13        4.24     20.31 o 
 -33   1   6        0.17      -12.85     15.91 o 
 -31   1   6     1256.70     1340.62     49.21 o 
 -29   1   6        0.78       19.14     12.11 o 
 -27   1   6      313.34      307.69     20.68 o 
 -25   1   6        0.45        3.50      9.13 o 
 -23   1   6      421.14      358.99     19.70 o 
 -21   1   6     2059.93     2056.71     37.30 o 
 -19   1   6      986.89      983.62     22.54 o 
 -17   1   6      309.35      297.76     13.26 o 
 -15   1   6      307.67      359.48     15.69 o 
 -13   1   6     3177.03     2928.48     46.95 o 
 -11   1   6     1889.92     1997.81     28.60 o 
  -9   1   6     7652.77     7595.42     82.80 o 
  -7   1   6     1016.76     1035.50     22.70 o 
  -5   1   6     2506.49     2652.61     35.21 o 
  -3   1   6     4830.76     4580.02     43.38 o 
  -1   1   6      460.90      386.89     10.62 o 
   1   1   6     7604.99     7715.51     56.01 o 
   3   1   6      116.20      127.91      6.85 o 
   5   1   6     7260.46     7016.84     45.71 o 
   7   1   6     1343.23     1305.12     19.43 o 
   9   1   6     2288.03     2386.43     28.60 o 
  11   1   6     3424.96     3480.23     41.10 o 
  13   1   6      564.96      552.19     18.81 o 
  15   1   6     2814.94     2784.13     46.64 o 
  17   1   6        0.41        7.92      9.23 o 
  19   1   6     1319.76     1363.25     36.41 o 
  21   1   6      471.35      495.67     30.45 o 
  23   1   6      301.27      314.10     26.39 o 
  25   1   6     1114.91     1275.21     52.86 o 
  27   1   6      204.04      147.20     42.32 o 
 -34   2   6       17.62       10.71     21.34 o 
 -32   2   6      178.98      219.13     25.10 o 
 -30   2   6      401.58      428.69     39.09 o 
 -28   2   6       84.99       49.32     13.62 o 
 -26   2   6      285.71      233.40     19.81 o 
 -24   2   6     1494.80     1561.06     34.94 o 
 -22   2   6      204.43      189.08     16.82 o 
 -20   2   6     3326.83     3425.98     48.85 o 
 -18   2   6       17.20        9.01      5.96 o 
 -16   2   6      173.43      194.31     10.65 o 
 -14   2   6       89.13       79.92      7.51 o 
 -12   2   6     2112.06     2098.84     37.87 o 
 -10   2   6     8001.33     7982.37     68.02 o 
  -8   2   6     1233.09     1183.09     20.22 o 
  -6   2   6      330.96      328.58     11.50 o 
  -4   2   6     1278.08     1408.61     18.82 o 
  -2   2   6    26908.14    28104.07    398.07 o 
   0   2   6     4014.22     3872.34     40.38 o 
   2   2   6     1862.89     1870.59     22.68 o 
   4   2   6        0.01        4.26      4.02 o 
   6   2   6     2957.23     2784.94     34.19 o 
   8   2   6     9411.45     9750.03     72.09 o 
  10   2   6     1247.43     1160.40     25.11 o 
  12   2   6      510.87      494.72     18.21 o 
  14   2   6        1.89        8.44      7.73 o 
  16   2   6     1976.48     1904.46     41.00 o 
  18   2   6     6765.58     7165.32     83.27 o 
  20   2   6        2.69       15.20     11.81 o 
  22   2   6       40.17       28.80     15.17 o 
  24   2   6       42.10       34.67     18.96 o 
  26   2   6     1111.03     1299.25     54.18 o 
 -33   3   6      250.84      257.39     31.47 o 
 -31   3   6     1362.67     1541.60     92.42 o 
 -29   3   6      102.76       76.77     19.94 o 
 -27   3   6       44.65       15.35     15.10 o 
 -25   3   6       61.34       57.97     14.52 o 
 -23   3   6     3671.07     3851.62     64.05 o 
 -21   3   6     6789.18     7041.29     82.86 o 
 -19   3   6       23.98        6.48      8.07 o 
 -17   3   6      120.93       99.84     10.48 o 
 -15   3   6       11.32       16.68      6.34 o 
 -13   3   6    11136.11    11210.93     92.21 o 
 -11   3   6     4945.02     4910.83     49.15 o 
  -9   3   6        5.63       13.12      4.35 o 
  -7   3   6     1598.04     1563.20     26.64 o 
  -5   3   6     1482.00     1465.39     21.88 o 
  -3   3   6    22358.32    22834.78    303.62 o 
  -1   3   6     1294.21     1323.19     28.95 o 
   1   3   6       88.09       51.06      7.94 o 
   3   3   6      883.66      924.07     20.05 o 
   5   3   6     1437.08     1391.46     23.32 o 
   7   3   6     5914.21     5707.12     57.29 o 
   9   3   6       13.26       14.08      6.61 o 
  11   3   6      578.23      588.59     22.36 o 
  13   3   6     1047.06     1150.93     33.41 o 
  15   3   6     2721.98     2815.57     50.70 o 
  17   3   6      666.81      675.91     31.05 o 
  19   3   6      502.41      507.09     27.61 o 
  21   3   6      320.75      343.94     34.37 o 
  23   3   6       48.50       48.18     18.35 o 
  25   3   6      128.54      121.23     25.21 o 
 -32   4   6       74.75       35.73     25.62 o 
 -30   4   6      528.55      542.27     50.65 o 
 -28   4   6       78.18       69.91     20.52 o 
 -26   4   6        1.77       11.47     13.98 o 
 -24   4   6      904.23      826.68     42.11 o 
 -22   4   6       25.49       15.65     11.72 o 
 -20   4   6     2754.39     2798.22     55.19 o 
 -18   4   6       19.65       21.35      8.28 o 
 -16   4   6        1.28        7.00      6.86 o 
 -14   4   6     1798.90     1866.72     32.75 o 
 -12   4   6     1752.45     1785.66     28.41 o 
 -10   4   6     4131.21     4367.25     50.72 o 
  -8   4   6      266.04      278.69     15.00 o 
  -6   4   6      452.99      389.39     17.60 o 
  -4   4   6     1189.16     1217.15     31.46 o 
  -2   4   6     6627.35     6723.10     86.93 o 
   0   4   6     2556.13     2624.93     50.17 o 
   2   4   6     1061.99     1055.11     32.17 o 
   4   4   6      815.05      659.81     24.56 o 
   6   4   6       14.13        3.41      6.65 o 
   8   4   6     5254.23     4901.97    100.78 o 
  10   4   6       26.21       20.03      9.38 o 
  12   4   6      170.15      134.98     14.45 o 
  14   4   6      208.34      208.69     21.05 o 
  16   4   6      417.97      386.48     29.27 o 
  18   4   6     1637.08     1646.22     84.26 o 
  20   4   6       16.64       -2.93     14.23 o 
  22   4   6      132.28      149.87     24.81 o 
  24   4   6       29.59       21.22     20.75 o 
 -31   5   6      163.58      169.52     43.74 o 
 -29   5   6       13.30       -2.19     21.01 o 
 -27   5   6       70.52       57.65     22.01 o 
 -25   5   6        0.35        8.26     15.69 o 
 -23   5   6      131.37      141.30     22.00 o 
 -21   5   6      173.60       96.84     20.01 o 
 -19   5   6      829.24      906.11     42.10 o 
 -17   5   6      145.13      107.80     13.15 o 
 -15   5   6      185.10      155.21     13.30 o 
 -13   5   6      899.30      933.32     31.51 o 
 -11   5   6      105.22       76.89      9.49 o 
  -9   5   6     4259.68     4348.69     62.53 o 
  -7   5   6      540.67      510.48     20.89 o 
  -5   5   6      611.81      599.06     22.03 o 
  -3   5   6       24.49       17.60      8.65 o 
  -1   5   6      637.08      629.48     43.01 o 
   1   5   6     4537.20     4561.32    106.46 o 
   3   5   6      458.90      459.40     23.81 o 
   5   5   6     1317.55     1293.33     35.65 o 
   7   5   6      599.55      495.41     25.29 o 
   9   5   6     3404.89     3413.81     61.20 o 
  11   5   6     2567.66     2598.79     70.03 o 
  13   5   6      573.04      535.64     35.53 o 
  15   5   6     1204.71     1253.62     47.69 o 
  17   5   6      181.54      186.82     21.84 o 
  19   5   6      436.41      395.52     32.54 o 
  21   5   6      573.97      533.96     40.34 o 
  23   5   6      340.51      306.42     44.41 o 
 -30   6   6      371.07      332.29     59.26 o 
 -28   6   6      232.71      194.37     33.77 o 
 -26   6   6        3.10        9.22     20.95 o 
 -24   6   6     1098.70     1070.56     73.41 o 
 -22   6   6        1.47       27.37     15.71 o 
 -20   6   6      978.51     1013.26     39.03 o 
 -18   6   6       32.18       24.07     10.82 o 
 -16   6   6      523.17      556.80     26.47 o 
 -14   6   6     5031.08     5134.18     67.63 o 
 -12   6   6      679.28      675.49     25.07 o 
 -10   6   6     2219.40     2171.95     41.17 o 
  -8   6   6        0.20       -1.00      6.60 o 
  -6   6   6     1337.68     1279.76     41.05 o 
  -4   6   6     3139.68     3004.75     67.48 o 
  -2   6   6     1117.16     1052.34     38.28 o 
   0   6   6      156.73      105.41     27.50 o 
   2   6   6        0.14        2.23      9.14 o 
   4   6   6     3142.89     3106.67     67.00 o 
   6   6   6     1619.77     1710.06     47.48 o 
   8   6   6     2099.05     2131.23     62.02 o 
  10   6   6        4.30       20.25     11.62 o 
  12   6   6       43.84       34.77     13.28 o 
  14   6   6     1133.15      991.54     48.77 o 
  16   6   6       87.43       48.21     16.80 o 
  18   6   6      146.37      136.28     22.88 o 
  20   6   6      255.71      155.54     28.07 o 
  22   6   6       77.26       63.69     26.25 o 
 -29   7   6        9.91       39.47     35.35 o 
 -27   7   6       72.34       70.41     26.83 o 
 -25   7   6      225.55      177.55     32.23 o 
 -23   7   6      695.88      679.06     52.66 o 
 -21   7   6      168.07      126.81     25.05 o 
 -19   7   6       70.76       64.16     14.02 o 
 -17   7   6       48.16       47.53     13.56 o 
 -15   7   6       59.49       37.02     11.51 o 
 -13   7   6      335.38      363.60     23.72 o 
 -11   7   6      771.97      800.93     28.57 o 
  -9   7   6      382.05      369.86     22.81 o 
  -7   7   6       44.78       57.35     13.48 o 
  -5   7   6      154.36      148.55     22.63 o 
  -3   7   6     3214.08     3344.58     70.64 o 
  -1   7   6      266.29      290.86     28.55 o 
   1   7   6       24.71        3.82     10.03 o 
   3   7   6      583.53      562.69     34.26 o 
   5   7   6      526.08      511.56     34.46 o 
   7   7   6       34.68       27.10     12.80 o 
   9   7   6        2.34        2.55     11.56 o 
  11   7   6       37.10       23.01     12.63 o 
  13   7   6      151.03       96.81     16.80 o 
  15   7   6        6.82        5.25     15.35 o 
  17   7   6      149.93       95.50     22.08 o 
  19   7   6      506.22      434.81     37.45 o 
 -26   8   6       41.83       51.60     28.09 o 
 -24   8   6        6.08        3.91     18.08 o 
 -22   8   6       27.92       22.11     17.84 o 
 -20   8   6      142.08       95.19     21.41 o 
 -18   8   6      258.94      254.53     28.87 o 
 -16   8   6      448.43      496.78     31.61 o 
 -14   8   6      172.36      190.10     19.37 o 
 -12   8   6      103.14       75.86     14.35 o 
 -10   8   6        7.97       16.37     11.13 o 
  -8   8   6      900.13      908.63     37.97 o 
  -6   8   6       72.27       73.38     17.98 o 
  -4   8   6      502.84      544.85     32.05 o 
  -2   8   6      575.66      537.36     47.59 o 
   0   8   6      346.78      347.73     29.86 o 
   2   8   6      826.65      719.47     88.54 o 
   4   8   6      594.71      587.92     32.95 o 
   6   8   6      643.52      680.17     40.02 o 
   8   8   6      446.62      421.05     33.32 o 
  10   8   6       21.23       21.23     16.81 o 
  12   8   6      186.38      142.00     22.03 o 
  14   8   6       11.78       15.05     17.50 o 
  16   8   6      770.09      767.38     61.07 o 
  18   8   6      307.93      270.93     46.27 o 
 -23   9   6      133.49       79.22     27.51 o 
 -21   9   6      216.10      163.53     25.45 o 
 -19   9   6        6.24        0.60     15.59 o 
 -17   9   6        0.98       -1.22     15.28 o 
 -15   9   6      503.96      566.92     53.71 o 
 -13   9   6      962.27     1018.58     48.51 o 
 -11   9   6       18.21       15.79     12.63 o 
  -9   9   6       48.91       59.53     16.76 o 
  -7   9   6      468.28      462.96     33.55 o 
  -5   9   6        1.83       -1.65     13.28 o 
  -3   9   6      769.24      797.15     42.59 o 
  -1   9   6       25.02       32.24     15.41 o 
   1   9   6        2.08        2.73     13.06 o 
   3   9   6      184.98      130.27     21.96 o 
   5   9   6      115.14      111.37     22.65 o 
   7   9   6      839.69      885.98     48.40 o 
   9   9   6      202.08      235.30     28.95 o 
  11   9   6      405.10      385.32     36.05 o 
  13   9   6      167.68      141.77     25.79 o 
  15   9   6       85.25       97.64     33.93 o 
 -18  10   6       37.87       30.25     22.38 o 
 -16  10   6      108.89       88.21     29.31 o 
 -14  10   6       98.84       89.90     23.24 o 
 -12  10   6       19.43       11.35     15.32 o 
 -10  10   6       60.70       51.17     16.33 o 
  -8  10   6       44.87       45.32     18.05 o 
  -6  10   6      130.21      138.87     34.25 o 
  -4  10   6      221.29      221.96     27.27 o 
  -2  10   6       12.15       40.28     18.97 o 
   0  10   6       11.61        3.20     15.58 o 
   2  10   6       83.68       90.36     21.33 o 
   4  10   6      433.60      450.28     45.78 o 
   6  10   6       43.17       39.52     17.31 o 
   8  10   6       48.22       34.72     17.69 o 
  10  10   6       44.29       26.90     22.36 o 
 -11  11   6      161.70      102.67     27.28 o 
  -9  11   6      244.93      246.30     49.05 o 
  -7  11   6       17.96       13.08     23.19 o 
  -5  11   6       81.71       30.83     26.02 o 
  -3  11   6      196.99      140.49     35.33 o 
  -1  11   6      321.52      315.29     45.35 o 
   1  11   6       50.72       42.55     36.31 o 
   3  11   6        4.19       41.15     26.42 o 
 -35   1   7       91.19       96.89     25.55 o 
 -33   1   7      240.56      249.98     27.12 o 
 -31   1   7       71.79       95.09     19.87 o 
 -29   1   7       12.10       13.14     13.06 o 
 -27   1   7       36.70       45.29     12.85 o 
 -25   1   7      178.11      148.24     16.62 o 
 -23   1   7      367.86      329.65     19.00 o 
 -21   1   7      406.10      411.31     22.57 o 
 -19   1   7      158.84      140.68     11.31 o 
 -17   1   7      174.79      175.42     10.88 o 
 -15   1   7     1950.77     1967.29     33.47 o 
 -13   1   7     1666.45     1614.45     23.61 o 
 -11   1   7      724.16      741.21     16.27 o 
  -9   1   7      222.48      200.44      9.10 o 
  -7   1   7      318.35      344.01     10.89 o 
  -5   1   7      315.95      338.60     13.30 o 
  -3   1   7     1365.09     1405.96     20.06 o 
  -1   1   7     1821.50     1817.95     24.12 o 
   1   1   7     3214.34     3158.27     30.54 o 
   3   1   7      335.52      356.79     10.18 o 
   5   1   7     1413.43     1346.79     18.41 o 
   7   1   7       52.56       40.57      5.98 o 
   9   1   7      915.94      932.56     20.87 o 
  11   1   7      964.23     1020.20     23.89 o 
  13   1   7      780.55      834.94     23.85 o 
  15   1   7        2.81        6.49      9.08 o 
  17   1   7      105.77       76.56     13.38 o 
  19   1   7      502.11      499.32     27.74 o 
  21   1   7      686.39      837.58     49.60 o 
  23   1   7       19.42        2.64     13.84 o 
  25   1   7        0.03       21.47     16.87 o 
 -34   2   7       39.72       21.57     20.93 o 
 -32   2   7        5.17       -2.32     16.48 o 
 -30   2   7       28.39       20.14     15.49 o 
 -28   2   7       23.75        7.31     11.70 o 
 -26   2   7     1412.69     1467.09     51.42 o 
 -24   2   7       32.55       23.64      9.44 o 
 -22   2   7      106.73       75.58     11.16 o 
 -20   2   7        0.03        7.18      7.36 o 
 -18   2   7     1319.07     1306.05     25.89 o 
 -16   2   7      520.57      533.86     16.62 o 
 -14   2   7     1496.25     1463.84     24.98 o 
 -12   2   7     1086.01      934.58     18.52 o 
 -10   2   7       41.06       37.19      6.27 o 
  -8   2   7     2874.59     2747.51     32.91 o 
  -6   2   7     7026.19     7447.71     62.92 o 
  -4   2   7      205.44      172.59      8.33 o 
  -2   2   7     1687.69     1733.45     24.29 o 
   0   2   7      194.14      188.68      9.99 o 
   2   2   7     3203.32     3191.42     34.84 o 
   4   2   7      845.63      951.80     18.71 o 
   6   2   7     4218.21     4177.42     44.77 o 
   8   2   7      924.15      959.14     20.52 o 
  10   2   7      610.49      616.20     20.50 o 
  12   2   7     1071.87     1047.65     26.75 o 
  14   2   7     1528.59     1584.89     34.63 o 
  16   2   7      250.55      181.45     15.77 o 
  18   2   7      409.98      422.37     24.57 o 
  20   2   7       59.16       52.92     15.46 o 
  22   2   7      220.21      180.87     24.74 o 
  24   2   7      142.36      115.69     23.62 o 
 -33   3   7        1.66      -10.37     19.86 o 
 -31   3   7        0.03      -11.55     17.27 o 
 -29   3   7      301.42      294.64     28.94 o 
 -27   3   7       77.65       47.38     16.22 o 
 -25   3   7       10.71       -8.44     11.37 o 
 -23   3   7        2.48       -1.86     10.33 o 
 -21   3   7      146.26      140.47     14.82 o 
 -19   3   7     1029.67     1028.03     27.28 o 
 -17   3   7      890.08      941.20     30.83 o 
 -15   3   7     1104.53     1230.69     28.89 o 
 -13   3   7       75.91       47.93      7.22 o 
 -11   3   7     1549.88     1489.49     27.42 o 
  -9   3   7     2855.98     2867.54     35.83 o 
  -7   3   7        0.63        1.33      5.40 o 
  -5   3   7       23.78       22.65      6.28 o 
  -3   3   7      437.41      435.24     16.78 o 
  -1   3   7     2967.03     3026.99     42.63 o 
   1   3   7     1546.77     1474.47     28.64 o 
   3   3   7      356.35      278.47     14.09 o 
   5   3   7      604.71      425.17     17.21 o 
   7   3   7        6.25       20.79      6.48 o 
   9   3   7     2444.55     2430.59     39.32 o 
  11   3   7      506.52      488.19     20.07 o 
  13   3   7       10.83       11.18      8.58 o 
  15   3   7       27.88       24.45     11.69 o 
  17   3   7      507.59      520.36     34.59 o 
  19   3   7      400.52      375.86     32.80 o 
  21   3   7       53.98       33.38     18.80 o 
  23   3   7       51.54       30.60     20.79 o 
  25   3   7       66.51       84.88     26.72 o 
 -32   4   7      105.37       71.58     27.15 o 
 -30   4   7      469.20      412.49     45.14 o 
 -28   4   7        2.59       25.60     18.28 o 
 -26   4   7      806.41      842.07     77.79 o 
 -24   4   7       39.97       26.24     14.38 o 
 -22   4   7      796.59      848.84     36.63 o 
 -20   4   7     1251.21     1186.90     32.62 o 
 -18   4   7        2.96       -1.81      8.82 o 
 -16   4   7      356.16      327.21     21.14 o 
 -14   4   7       51.78       41.47      8.78 o 
 -12   4   7      848.32      854.00     24.47 o 
 -10   4   7      294.26      266.55     14.80 o 
  -8   4   7        8.84       11.25      6.38 o 
  -6   4   7     6743.04     6683.76     86.35 o 
  -4   4   7      998.94      996.07     26.76 o 
  -2   4   7      364.27      332.94     20.26 o 
   0   4   7      122.20      130.04     20.32 o 
   2   4   7        0.39       16.48      6.90 o 
   4   4   7     1699.52     1620.29     38.44 o 
   6   4   7       40.86       49.14      9.39 o 
   8   4   7      106.30       49.06     10.32 o 
  10   4   7      478.02      436.81     24.14 o 
  12   4   7      126.43       77.04     14.26 o 
  14   4   7     1492.71     1544.14     45.42 o 
  16   4   7      566.57      591.58     32.71 o 
  18   4   7      870.86      886.59     49.19 o 
  20   4   7      472.19      448.62     48.32 o 
  22   4   7       16.07       58.08     21.92 o 
  24   4   7      101.12       86.67     26.25 o 
 -31   5   7        2.77      -17.03     21.36 o 
 -29   5   7      188.96       90.24     27.61 o 
 -27   5   7      920.68      980.76     58.49 o 
 -25   5   7      371.20      314.95     42.64 o 
 -23   5   7      216.43      193.42     24.12 o 
 -21   5   7      346.57      378.19     28.52 o 
 -19   5   7     3061.59     3147.86     65.29 o 
 -17   5   7      351.60      270.37     19.60 o 
 -15   5   7      223.61      177.57     16.79 o 
 -13   5   7       42.85       33.55      8.11 o 
 -11   5   7     1898.46     1891.09     36.90 o 
  -9   5   7     2273.18     2374.11     43.63 o 
  -7   5   7     1151.48     1156.90     29.51 o 
  -5   5   7     1110.78     1115.58     31.44 o 
  -3   5   7       96.22       88.13     12.10 o 
  -1   5   7     6504.10     6754.22    145.59 o 
   1   5   7     3267.95     3037.37    176.95 o 
   3   5   7       47.54       20.70     10.00 o 
   5   5   7       74.66       68.17     12.64 o 
   7   5   7      796.92      810.73     36.10 o 
   9   5   7     2776.46     2677.61     62.36 o 
  11   5   7      274.46      250.57     24.09 o 
  13   5   7      312.65      321.34     24.08 o 
  15   5   7      398.56      388.23     28.55 o 
  17   5   7      212.65      124.02     27.03 o 
  19   5   7     1505.05     1597.13     89.48 o 
  21   5   7       55.84       63.81     20.20 o 
  23   5   7        7.86       24.60     22.87 o 
 -30   6   7      192.56      151.78     39.55 o 
 -28   6   7       78.28       62.31     23.69 o 
 -26   6   7      472.90      398.89     41.93 o 
 -24   6   7      104.90       92.31     21.59 o 
 -22   6   7      323.23      350.09     40.91 o 
 -20   6   7      222.69      188.73     21.06 o 
 -18   6   7     1405.15     1407.28     40.29 o 
 -16   6   7      456.63      438.80     22.74 o 
 -14   6   7      746.27      733.17     25.40 o 
 -12   6   7     2003.87     2077.76     42.94 o 
 -10   6   7       12.36       10.22      8.67 o 
  -8   6   7     4008.13     4095.16     66.43 o 
  -6   6   7      997.90     1000.74     44.04 o 
  -4   6   7     1631.83     1575.93     45.71 o 
  -2   6   7     2460.29     2494.22    105.93 o 
   0   6   7      556.60      505.43     29.21 o 
   2   6   7     2453.91     2461.64    101.25 o 
   4   6   7      333.07      275.29     26.78 o 
   6   6   7     3733.75     3798.72     73.70 o 
   8   6   7      864.87      878.14     37.99 o 
  10   6   7      622.96      666.02     33.99 o 
  12   6   7     1240.98     1297.13     49.30 o 
  14   6   7      197.44      200.36     22.82 o 
  16   6   7     1120.80     1100.10     66.22 o 
  18   6   7      184.31      146.20     25.58 o 
  20   6   7      341.19      361.11     37.28 o 
 -29   7   7      373.05      301.14     75.64 o 
 -27   7   7      206.15      204.77     34.12 o 
 -25   7   7       27.40        9.30     22.64 o 
 -23   7   7      411.69      408.21     34.63 o 
 -21   7   7       42.74       47.69     16.41 o 
 -19   7   7      357.67      325.65     25.48 o 
 -17   7   7       33.51       37.71     13.96 o 
 -15   7   7      285.03      269.87     21.68 o 
 -13   7   7     1672.39     1664.40     44.04 o 
 -11   7   7      138.05      134.27     15.54 o 
  -9   7   7      840.92      903.69     39.33 o 
  -7   7   7      136.13       88.93     13.51 o 
  -5   7   7      143.12      107.40     16.62 o 
  -3   7   7      363.05      388.46     39.52 o 
  -1   7   7       78.25       46.40     14.32 o 
   1   7   7       60.62       47.87     13.77 o 
   3   7   7      103.52       73.50     19.43 o 
   5   7   7      369.36      352.04     29.41 o 
   7   7   7        0.17        8.12     12.98 o 
   9   7   7      359.07      344.28     28.53 o 
  11   7   7      273.76      247.12     27.38 o 
  13   7   7      320.49      230.10     29.70 o 
  15   7   7        0.03        9.22     15.32 o 
  17   7   7      115.95       77.66     22.03 o 
  19   7   7       31.54       17.72     26.42 o 
 -26   8   7      123.07       73.41     28.40 o 
 -24   8   7       41.19       36.49     20.77 o 
 -22   8   7      477.68      466.02     53.26 o 
 -20   8   7      249.00      195.49     24.26 o 
 -18   8   7      304.94      344.87     27.22 o 
 -16   8   7      136.95      122.88     19.95 o 
 -14   8   7      121.94       68.33     15.15 o 
 -12   8   7     1921.09     2003.85     96.05 o 
 -10   8   7        8.39        6.39     11.55 o 
  -8   8   7     1440.24     1456.27     61.76 o 
  -6   8   7       45.72       19.33     12.88 o 
  -4   8   7      636.88      676.53     40.16 o 
  -2   8   7     1106.84     1204.97     63.94 o 
   0   8   7      376.55      433.94     33.73 o 
   2   8   7     1008.77     1047.91     45.15 o 
   4   8   7        4.38        6.07     12.76 o 
   6   8   7      877.17      814.99     55.71 o 
   8   8   7      564.37      562.13     40.12 o 
  10   8   7     1337.63     1361.49     82.00 o 
  12   8   7      350.51      299.17     28.11 o 
  14   8   7       16.25       33.89     19.21 o 
  16   8   7      518.61      461.12     44.57 o 
 -23   9   7        3.46       -7.38     24.92 o 
 -21   9   7       78.02       57.00     20.83 o 
 -19   9   7     1315.70     1337.62     54.27 o 
 -17   9   7      372.12      303.40     28.84 o 
 -15   9   7      745.55      724.77     35.35 o 
 -13   9   7       19.36       15.27     13.38 o 
 -11   9   7     1065.03     1166.64     45.03 o 
  -9   9   7     2255.71     2286.85     60.31 o 
  -7   9   7        0.36       13.62     15.27 o 
  -5   9   7        5.47       20.68     15.68 o 
  -3   9   7       87.12       83.56     22.26 o 
  -1   9   7     2853.59     3049.19     83.49 o 
   1   9   7     1508.51     1599.52     69.86 o 
   3   9   7       63.91       67.00     18.30 o 
   5   9   7      264.83      243.36     45.42 o 
   7   9   7       71.63       44.69     18.11 o 
   9   9   7     1679.58     1648.43     80.79 o 
  11   9   7      512.31      547.34     57.01 o 
  13   9   7       11.86        4.18     24.46 o 
 -18  10   7      249.95      203.85     43.73 o 
 -16  10   7      252.07      257.09     26.96 o 
 -14  10   7       56.81       58.66     18.47 o 
 -12  10   7      278.20      227.94     26.13 o 
 -10  10   7        7.20        0.56     14.98 o 
  -8  10   7       21.54        4.84     16.07 o 
  -6  10   7      409.22      366.22     33.97 o 
  -4  10   7       55.67       55.96     20.36 o 
  -2  10   7      841.82      894.56     49.33 o 
   0  10   7      164.83      147.12     25.98 o 
   2  10   7      277.76      228.56     30.23 o 
   4  10   7      825.00      827.56     43.06 o 
   6  10   7      362.00      423.96     36.35 o 
   8  10   7       13.22       51.43     22.35 o 
  -9  11   7      250.32      205.99     41.98 o 
  -7  11   7        9.14       27.18     24.87 o 
  -5  11   7       28.80       70.41     30.15 o 
  -3  11   7      145.85       90.85     33.05 o 
  -1  11   7      532.08      578.42     59.51 o 
 -34   0   8        1.69      -30.44     21.23 o 
 -32   0   8      289.87      264.33     41.74 o 
 -30   0   8       33.01       13.56     21.76 o 
 -28   0   8      884.78      865.09     55.11 o 
 -26   0   8        2.12       15.70     16.84 o 
 -24   0   8      139.29      139.02     26.33 o 
 -22   0   8      540.86      582.69     32.35 o 
 -20   0   8     1428.91     1465.33     58.40 o 
 -18   0   8      220.94      225.72     19.05 o 
 -16   0   8       11.68       11.72      9.48 o 
 -14   0   8      321.40      340.60     18.16 o 
 -12   0   8      198.57      188.12     15.75 o 
 -10   0   8     3612.43     3696.34     59.18 o 
  -8   0   8      573.63      543.55     21.89 o 
  -6   0   8     8156.11     8198.18    100.22 o 
  -4   0   8      672.79      647.02     20.58 o 
  -2   0   8      668.13      701.81     19.38 o 
   0   0   8     8111.68     8165.70     75.41 o 
   2   0   8     7806.69     7795.58     74.20 o 
   4   0   8      572.97      632.14     21.33 o 
   6   0   8     1327.08     1332.42     31.87 o 
   8   0   8     4031.87     3945.79     66.49 o 
  10   0   8     2683.33     2787.21     65.61 o 
  12   0   8     2065.16     2126.98     58.80 o 
  14   0   8     2934.83     3089.54    103.43 o 
  16   0   8      774.52      661.28     40.74 o 
  18   0   8     2286.56     2320.12     70.11 o 
  20   0   8      308.18      257.14     31.29 o 
  22   0   8     1909.81     2279.54     80.19 o 
  24   0   8        2.83       20.80     25.34 o 
 -35   1   8      223.17      177.10     27.31 o 
 -33   1   8        5.85       -2.97     15.72 o 
 -31   1   8      466.81      545.75     34.53 o 
 -29   1   8     1710.91     1790.98     57.51 o 
 -27   1   8     1091.28     1093.39     45.64 o 
 -25   1   8     1152.59     1133.91     34.39 o 
 -23   1   8       42.70       50.90     11.11 o 
 -21   1   8     2814.73     2916.91     51.72 o 
 -19   1   8     2149.83     2209.29     38.84 o 
 -17   1   8     6740.07     6846.47     70.07 o 
 -15   1   8      457.91      442.40     16.04 o 
 -13   1   8      704.89      689.77     18.97 o 
 -11   1   8    10738.01    10936.73     84.52 o 
  -9   1   8       95.42      104.66      7.10 o 
  -7   1   8    13083.78    13869.40     90.48 o 
  -5   1   8      121.13      110.69      6.99 o 
  -3   1   8     2722.95     2829.52     32.33 o 
  -1   1   8     6273.54     6442.54     52.76 o 
   1   1   8      751.53      736.70     15.54 o 
   3   1   8     6573.41     6547.34     50.31 o 
   5   1   8       81.09       61.15      6.86 o 
   7   1   8     3955.80     3910.87     42.07 o 
   9   1   8     1901.18     1960.52     31.03 o 
  11   1   8     2508.93     2530.25     41.71 o 
  13   1   8     1237.75     1301.50     29.43 o 
  15   1   8       28.50       24.15     10.82 o 
  17   1   8     1336.83     1384.52     38.74 o 
  19   1   8        1.91       29.07     13.42 o 
  21   1   8      402.86      387.98     28.57 o 
  23   1   8       69.46       50.58     19.57 o 
 -34   2   8       15.10       15.59     26.76 o 
 -32   2   8       40.82       27.95     17.39 o 
 -30   2   8      221.85      197.73     32.42 o 
 -28   2   8     1661.80     1855.54     54.60 o 
 -26   2   8      701.71      674.32     32.42 o 
 -24   2   8       11.07       13.50      9.42 o 
 -22   2   8      295.98      259.77     20.80 o 
 -20   2   8     1832.18     1851.71     35.79 o 
 -18   2   8    10981.40    11351.33    101.64 o 
 -16   2   8       15.28       17.64      6.43 o 
 -14   2   8       89.13       52.69      7.44 o 
 -12   2   8      195.79      183.80     12.77 o 
 -10   2   8    12486.86    12724.70     95.74 o 
  -8   2   8     4252.56     4334.04     43.87 o 
  -6   2   8      421.01      435.97     13.27 o 
  -4   2   8     1117.15     1094.05     20.11 o 
  -2   2   8       68.31       62.91      6.22 o 
   0   2   8    13914.84    13787.75    109.68 o 
   2   2   8     3751.35     3571.20     37.84 o 
   4   2   8      386.87      335.92     13.48 o 
   6   2   8     2088.39     2088.99     29.80 o 
   8   2   8      943.13      925.77     22.33 o 
  10   2   8     5620.29     5743.09     63.01 o 
  12   2   8       77.60       78.89     11.60 o 
  14   2   8      467.94      491.04     24.62 o 
  16   2   8      403.74      397.77     26.43 o 
  18   2   8      892.67      882.06     41.48 o 
  20   2   8      771.41      719.55     39.93 o 
  22   2   8       80.23       69.44     21.60 o 
  24   2   8        0.06       13.71     20.14 o 
 -33   3   8       60.39      107.58     26.32 o 
 -31   3   8       63.12       71.21     23.01 o 
 -29   3   8      224.38      244.07     28.53 o 
 -27   3   8      135.21      141.93     21.56 o 
 -25   3   8        7.07       14.51     11.99 o 
 -23   3   8      411.73      385.52     24.60 o 
 -21   3   8      998.53     1032.62     39.73 o 
 -19   3   8       82.60       66.41     10.12 o 
 -17   3   8     2226.96     2186.06     41.18 o 
 -15   3   8        2.10       11.05      6.69 o 
 -13   3   8      804.46      802.61     19.81 o 
 -11   3   8      229.42      228.21     12.05 o 
  -9   3   8     1336.12     1290.36     25.48 o 
  -7   3   8     2882.47     3042.09     42.13 o 
  -5   3   8      642.20      648.38     19.10 o 
  -3   3   8       91.86       76.01      8.63 o 
  -1   3   8      320.00      269.75     13.77 o 
   1   3   8     7548.11     7592.04     74.15 o 
   3   3   8     3715.23     3828.89     46.86 o 
   5   3   8      310.71      318.43     17.11 o 
   7   3   8       73.57       70.69     10.00 o 
   9   3   8     1140.35     1163.95     29.03 o 
  11   3   8     4224.44     4292.95     62.11 o 
  13   3   8      482.97      484.31     25.28 o 
  15   3   8        0.70       11.22     11.16 o 
  17   3   8        1.39        9.53     12.37 o 
  19   3   8      753.01      774.38     44.70 o 
  21   3   8     2437.91     2680.89     86.56 o 
  23   3   8      131.61       82.63     26.63 o 
 -32   4   8       49.05       -7.91     22.33 o 
 -30   4   8        0.59       -0.88     21.04 o 
 -28   4   8      844.59      812.60     47.35 o 
 -26   4   8      103.00       66.53     19.32 o 
 -24   4   8        3.03       16.10     13.82 o 
 -22   4   8      368.35      287.53     26.37 o 
 -20   4   8      700.67      669.95     30.31 o 
 -18   4   8     2526.71     2518.03     63.20 o 
 -16   4   8       19.98       14.81      9.10 o 
 -14   4   8        3.24        5.49      6.94 o 
 -12   4   8      192.04      135.79     17.29 o 
 -10   4   8     3754.13     3870.79     62.57 o 
  -8   4   8     1499.79     1589.86     31.51 o 
  -6   4   8      450.67      482.87     19.74 o 
  -4   4   8      420.14      419.95     18.49 o 
  -2   4   8      205.33      208.17     14.76 o 
   0   4   8     5572.33     5818.43     68.51 o 
   2   4   8      123.72      132.59     16.99 o 
   4   4   8      434.30      411.49     20.87 o 
   6   4   8      133.23      121.67     13.60 o 
   8   4   8      742.59      714.45     30.81 o 
  10   4   8     2840.29     3051.54     61.31 o 
  12   4   8      216.04      202.27     18.90 o 
  14   4   8       61.21       51.99     14.64 o 
  16   4   8      117.52      132.37     21.51 o 
  18   4   8     1236.18     1405.36     61.41 o 
  20   4   8      282.05      276.68     32.34 o 
  22   4   8      149.21      123.16     27.15 o 
 -31   5   8      195.48      156.46     34.62 o 
 -29   5   8     1131.66     1195.47     57.82 o 
 -27   5   8      964.75      990.14     69.47 o 
 -25   5   8      560.41      575.71     61.31 o 
 -23   5   8       43.71       49.29     19.41 o 
 -21   5   8     1888.20     1945.21     56.51 o 
 -19   5   8      456.05      484.07     29.77 o 
 -17   5   8     1606.04     1543.26     45.27 o 
 -15   5   8      445.01      468.06     22.75 o 
 -13   5   8      607.77      537.62     21.82 o 
 -11   5   8     6292.23     6466.27     77.57 o 
  -9   5   8      704.03      761.45     39.47 o 
  -7   5   8     6695.22     6808.58     89.00 o 
  -5   5   8        0.89       13.44      8.11 o 
  -3   5   8     1739.53     1773.41     40.14 o 
  -1   5   8     5504.26     5646.67     82.73 o 
   1   5   8      104.82      109.72     15.72 o 
   3   5   8      536.03      527.24     31.09 o 
   5   5   8        5.63       22.93      9.32 o 
   7   5   8     2557.47     2574.46     49.89 o 
   9   5   8     2196.30     2187.23     54.00 o 
  11   5   8      143.81      126.05     18.07 o 
  13   5   8      467.47      515.09     31.03 o 
  15   5   8      247.40      200.03     23.29 o 
  17   5   8      904.13      932.58     50.66 o 
  19   5   8      188.18      226.68     27.68 o 
  21   5   8       29.08        6.90     21.44 o 
 -30   6   8        2.50      -16.22     23.76 o 
 -28   6   8       63.99      104.72     27.76 o 
 -26   6   8        9.23       29.77     20.12 o 
 -24   6   8       69.82       69.05     19.65 o 
 -22   6   8      129.36      121.47     20.50 o 
 -20   6   8       49.84       53.61     20.76 o 
 -18   6   8       39.88       36.40     18.39 o 
 -16   6   8      349.50      317.32     20.53 o 
 -14   6   8        1.17        6.78      8.36 o 
 -12   6   8      199.83      159.13     19.24 o 
 -10   6   8      714.47      767.00     28.98 o 
  -8   6   8       37.93       19.52      9.52 o 
  -6   6   8     1456.36     1509.31     40.50 o 
  -4   6   8      219.94      194.37     19.69 o 
  -2   6   8       19.76       11.81      9.61 o 
   0   6   8      545.30      566.56     31.58 o 
   2   6   8     1494.20     1581.51     75.37 o 
   4   6   8      653.24      546.88     41.67 o 
   6   6   8        7.13        2.94     12.55 o 
   8   6   8      612.82      573.38     39.27 o 
  10   6   8      395.31      351.29     37.99 o 
  12   6   8      981.76      913.28     46.97 o 
  14   6   8      562.59      522.85     33.25 o 
  16   6   8      220.36      238.01     26.55 o 
  18   6   8      192.47      246.46     32.57 o 
 -27   7   8        0.52       -6.03     24.58 o 
 -25   7   8       11.81        0.02     19.08 o 
 -23   7   8       91.79       88.00     22.06 o 
 -21   7   8       86.70       56.91     17.38 o 
 -19   7   8      325.14      319.03     29.76 o 
 -17   7   8      830.00      853.03     54.41 o 
 -15   7   8      272.06      254.45     24.35 o 
 -13   7   8       40.44       30.99     11.79 o 
 -11   7   8      755.69      740.00     40.58 o 
  -9   7   8      566.49      591.60     31.11 o 
  -7   7   8       41.48       15.66     11.79 o 
  -5   7   8        3.85        4.84     10.64 o 
  -3   7   8        4.90        0.55     10.99 o 
  -1   7   8       48.78       26.08     13.26 o 
   1   7   8      162.92       89.75     16.12 o 
   3   7   8     1060.70     1096.70     67.41 o 
   5   7   8      469.37      496.80     37.24 o 
   7   7   8      126.00       82.39     20.14 o 
   9   7   8       14.31      -15.79     14.55 o 
  11   7   8     1179.70     1172.50     52.82 o 
  13   7   8        8.32       -7.71     14.22 o 
  15   7   8       37.28       19.51     20.03 o 
  17   7   8       14.15       49.48     30.08 o 
 -26   8   8        2.96      -16.87     23.90 o 
 -24   8   8       10.67       12.98     20.14 o 
 -22   8   8      144.64       78.37     21.20 o 
 -20   8   8      211.86      176.30     25.53 o 
 -18   8   8     1470.18     1523.29     55.52 o 
 -16   8   8        2.07       12.10     14.01 o 
 -14   8   8       25.50        3.83     11.62 o 
 -12   8   8       55.87       74.25     15.79 o 
 -10   8   8      360.11      337.83     27.79 o 
  -8   8   8     1404.90     1571.07     53.28 o 
  -6   8   8        5.17       -4.82     12.26 o 
  -4   8   8     1123.16     1207.94     57.89 o 
  -2   8   8      108.02      115.57     28.77 o 
   0   8   8     1572.57     1685.07     60.16 o 
   2   8   8      677.97      640.05     39.44 o 
   4   8   8        1.13       -7.91     12.46 o 
   6   8   8      733.35      675.51     50.00 o 
   8   8   8       14.30        6.82     17.66 o 
  10   8   8      163.26      101.46     23.05 o 
  12   8   8      162.32      160.89     38.32 o 
  14   8   8       46.59       32.03     26.92 o 
 -21   9   8      136.67      120.29     27.44 o 
 -19   9   8      185.97      157.01     24.68 o 
 -17   9   8       19.28       17.54     17.60 o 
 -15   9   8        0.68       -1.48     14.35 o 
 -13   9   8      243.68      249.63     38.04 o 
 -11   9   8        8.61       35.04     15.74 o 
  -9   9   8      109.41       91.18     20.28 o 
  -7   9   8        0.04       17.99     15.77 o 
  -5   9   8      373.20      377.97     35.10 o 
  -3   9   8       30.98       30.19     14.67 o 
  -1   9   8       31.88       18.80     15.62 o 
   1   9   8      805.05      884.32     50.06 o 
   3   9   8      135.41       70.04     21.66 o 
   5   9   8        1.06        7.47     15.60 o 
   7   9   8      254.15      211.22     27.59 o 
   9   9   8       65.19       37.67     20.61 o 
  11   9   8       83.40       56.87     29.80 o 
 -16  10   8      263.30      187.10     44.84 o 
 -14  10   8       20.77       24.86     17.55 o 
 -12  10   8       60.73       52.09     18.19 o 
 -10  10   8        5.33       28.85     16.74 o 
  -8  10   8       66.15       43.90     20.35 o 
  -6  10   8      306.69      323.93     33.61 o 
  -4  10   8        1.73        5.66     18.06 o 
  -2  10   8        0.61        5.24     16.70 o 
   0  10   8       56.27       27.36     20.49 o 
   2  10   8       41.57       18.60     18.14 o 
   4  10   8      276.02      196.28     32.91 o 
   6  10   8        2.43      -13.10     19.93 o 
 -35   1   9       16.20       24.52     18.29 o 
 -33   1   9       30.72       30.52     18.19 o 
 -31   1   9       24.69        1.64     15.89 o 
 -29   1   9        0.01       16.55     13.75 o 
 -27   1   9        3.81      -12.42     10.86 o 
 -25   1   9      115.13       87.85     14.04 o 
 -23   1   9      597.65      570.65     25.53 o 
 -21   1   9      936.88      983.54     35.63 o 
 -19   1   9       25.29       15.47      8.07 o 
 -17   1   9       45.84       34.98      8.46 o 
 -15   1   9      688.01      718.45     20.99 o 
 -13   1   9     1037.52     1057.25     22.09 o 
 -11   1   9     1198.42     1265.72     23.09 o 
  -9   1   9      724.98      731.06     21.43 o 
  -7   1   9       12.17        7.86      5.07 o 
  -5   1   9     1507.25     1502.42     24.76 o 
  -3   1   9     4207.43     4203.92     42.89 o 
  -1   1   9     2368.98     2361.47     29.80 o 
   1   1   9       53.19       58.35      6.55 o 
   3   1   9       95.89       64.92      7.25 o 
   5   1   9      993.04      970.59     20.68 o 
   7   1   9     1115.35     1158.57     24.87 o 
   9   1   9     2191.29     2325.74     36.39 o 
  11   1   9      971.32     1036.17     28.50 o 
  13   1   9        0.70      -13.14      9.43 o 
  15   1   9      429.33      436.29     26.59 o 
  17   1   9      958.50      993.68     44.15 o 
  19   1   9      332.37      307.18     31.52 o 
  21   1   9       68.61       48.40     19.71 o 
  23   1   9      164.35      116.41     24.61 o 
 -34   2   9       34.24       33.44     25.00 o 
 -32   2   9        0.82      -26.31     17.51 o 
 -30   2   9      592.42      606.24     37.10 o 
 -28   2   9      168.98      157.40     22.31 o 
 -26   2   9       14.39       11.48     12.61 o 
 -24   2   9      114.52      111.94     15.62 o 
 -22   2   9      211.53      187.09     16.18 o 
 -20   2   9      274.93      255.82     17.05 o 
 -18   2   9      720.81      750.87     22.69 o 
 -16   2   9        0.00       -4.65      6.39 o 
 -14   2   9        0.01       12.72      5.65 o 
 -12   2   9       90.57       69.99      7.52 o 
 -10   2   9     4560.18     4715.42     50.87 o 
  -8   2   9        0.89        0.25      5.15 o 
  -6   2   9        5.21        7.97      5.31 o 
  -4   2   9      161.02      155.00     10.04 o 
  -2   2   9      483.08      479.65     16.65 o 
   0   2   9      264.57      303.08     13.37 o 
   2   2   9      592.40      561.54     17.70 o 
   4   2   9      395.10      403.74     15.90 o 
   6   2   9      113.02      114.70     11.94 o 
   8   2   9      150.74      159.44     13.83 o 
  10   2   9      712.21      721.11     27.44 o 
  12   2   9      122.85      103.65     14.58 o 
  14   2   9      434.70      452.92     29.27 o 
  16   2   9      197.10      158.09     22.04 o 
  18   2   9       27.89       21.47     16.43 o 
  20   2   9       17.09       10.98     18.41 o 
  22   2   9       98.29       95.01     24.19 o 
 -33   3   9        0.23      -14.18     21.04 o 
 -31   3   9        0.10       -2.81     17.87 o 
 -29   3   9       27.42       51.95     19.38 o 
 -27   3   9      544.82      534.69     38.48 o 
 -25   3   9       71.66       69.75     17.31 o 
 -23   3   9       39.64       31.88     12.99 o 
 -21   3   9      472.42      498.01     26.62 o 
 -19   3   9     1330.06     1383.84     35.39 o 
 -17   3   9      648.36      613.66     24.36 o 
 -15   3   9        1.59        9.01      7.03 o 
 -13   3   9       39.59       13.97      8.07 o 
 -11   3   9        6.18        4.65      6.00 o 
  -9   3   9      654.95      613.06     21.84 o 
  -7   3   9      739.24      747.20     23.08 o 
  -5   3   9       75.18       67.21      8.46 o 
  -3   3   9       58.14       56.02      8.32 o 
  -1   3   9      307.07      247.16     20.28 o 
   1   3   9     2853.21     2706.21     42.34 o 
   3   3   9      188.29      159.37     14.51 o 
   5   3   9       53.85       33.67      9.58 o 
   7   3   9      154.83      130.69     14.79 o 
   9   3   9       69.60       51.73     13.06 o 
  11   3   9       69.65       49.78     13.39 o 
  13   3   9       55.47       47.50     15.28 o 
  15   3   9       50.20       60.51     16.49 o 
  17   3   9       12.88        4.47     16.56 o 
  19   3   9        3.35       18.31     17.98 o 
  21   3   9       88.05       34.63     25.18 o 
 -32   4   9      111.96       22.54     26.34 o 
 -30   4   9      415.66      381.52     60.98 o 
 -28   4   9        7.43       11.33     19.28 o 
 -26   4   9      340.76      362.89     33.96 o 
 -24   4   9      258.72      239.57     29.59 o 
 -22   4   9        0.22        8.87     11.48 o 
 -20   4   9       34.19       23.06     11.33 o 
 -18   4   9      279.05      279.12     23.25 o 
 -16   4   9     2978.15     3028.40     56.43 o 
 -14   4   9      944.05      949.86     27.63 o 
 -12   4   9       76.95       61.39      9.47 o 
 -10   4   9     2585.67     2621.90     42.02 o 
  -8   4   9      580.63      600.10     21.34 o 
  -6   4   9     4849.24     5168.32     63.80 o 
  -4   4   9      831.31      881.20     26.62 o 
  -2   4   9      141.65      129.48     12.90 o 
   0   4   9      399.82      314.56     18.51 o 
   2   4   9     4345.03     4617.03     63.79 o 
   4   4   9     4804.10     4810.98     66.83 o 
   6   4   9      690.68      711.98     28.83 o 
   8   4   9      100.99       86.10     13.97 o 
  10   4   9     2013.56     2132.41     67.77 o 
  12   4   9      564.52      528.85     28.70 o 
  14   4   9     1954.93     2019.75     65.88 o 
  16   4   9      513.09      580.18     38.97 o 
  18   4   9      108.73       88.33     20.89 o 
  20   4   9      369.79      347.01     38.38 o 
 -31   5   9      186.20      147.96     37.24 o 
 -29   5   9      263.63      268.10     36.05 o 
 -27   5   9      357.20      350.86     40.00 o 
 -25   5   9       79.03       42.50     20.29 o 
 -23   5   9        9.20       29.36     14.40 o 
 -21   5   9      212.13      165.26     20.77 o 
 -19   5   9      713.79      668.99     43.20 o 
 -17   5   9     1941.61     1936.01     46.81 o 
 -15   5   9        0.75        3.83      8.71 o 
 -13   5   9      115.92      101.77     13.06 o 
 -11   5   9     1131.84     1133.43     49.61 o 
  -9   5   9     4131.08     4305.04     61.74 o 
  -7   5   9       75.98       59.02     10.75 o 
  -5   5   9       25.91       30.73      9.23 o 
  -3   5   9      576.50      628.67     25.34 o 
  -1   5   9        7.89        3.79      8.92 o 
   1   5   9     2312.59     2313.19     61.66 o 
   3   5   9       31.32       19.51     10.72 o 
   5   5   9      176.76      128.58     17.23 o 
   7   5   9       31.83       30.93     12.76 o 
   9   5   9       70.36       44.85     13.80 o 
  11   5   9     1414.51     1414.12     49.06 o 
  13   5   9      536.11      536.77     30.76 o 
  15   5   9       25.54       32.59     17.56 o 
  17   5   9      104.23       90.92     21.69 o 
  19   5   9      180.78      170.77     27.65 o 
 -30   6   9      215.36      221.31     42.65 o 
 -28   6   9      348.64      384.13     44.04 o 
 -26   6   9      235.63      184.14     31.18 o 
 -24   6   9      342.49      294.34     30.12 o 
 -22   6   9      192.12      175.20     22.90 o 
 -20   6   9      481.41      498.82     40.10 o 
 -18   6   9      346.72      331.41     36.26 o 
 -16   6   9      669.53      632.26     29.01 o 
 -14   6   9       74.50       50.65     11.31 o 
 -12   6   9      423.07      421.42     25.24 o 
 -10   6   9     1562.17     1687.43     41.91 o 
  -8   6   9        1.19       10.06      9.10 o 
  -6   6   9      685.88      706.52     33.32 o 
  -4   6   9        0.37       15.70      9.93 o 
  -2   6   9      390.69      371.64     25.05 o 
   0   6   9      245.24      221.20     26.25 o 
   2   6   9       47.29       32.10     12.76 o 
   4   6   9      101.03       67.83     16.91 o 
   6   6   9      174.45      165.13     20.87 o 
   8   6   9      535.58      451.49     33.91 o 
  10   6   9        2.56        2.86     12.97 o 
  12   6   9      404.24      374.62     35.87 o 
  14   6   9       65.02       68.05     20.36 o 
  16   6   9       22.70       24.60     21.65 o 
  18   6   9        5.81       42.43     26.99 o 
 -27   7   9      442.88      309.81     51.14 o 
 -25   7   9        6.06       -7.99     19.94 o 
 -23   7   9      639.36      687.53     41.07 o 
 -21   7   9      103.33       59.65     18.31 o 
 -19   7   9      438.82      442.93     36.13 o 
 -17   7   9      343.47      285.63     32.00 o 
 -15   7   9      523.21      515.84     32.37 o 
 -13   7   9      552.62      554.63     31.70 o 
 -11   7   9      367.43      361.14     32.60 o 
  -9   7   9     2565.77     2627.76     61.78 o 
  -7   7   9      579.38      554.96     31.95 o 
  -5   7   9     2117.10     2221.99    103.86 o 
  -3   7   9     1591.21     1621.22     44.46 o 
  -1   7   9      967.63      959.08     43.50 o 
   1   7   9     2185.13     2220.60     64.72 o 
   3   7   9        1.93       -2.05     11.23 o 
   5   7   9      983.19      868.32     71.32 o 
   7   7   9      487.12      461.93     37.10 o 
   9   7   9     1780.14     1737.57    115.29 o 
  11   7   9     1516.43     1737.09    217.83 o 
  13   7   9       36.03       27.42     21.25 o 
  15   7   9      786.76      772.51     47.93 o 
 -24   8   9      266.45      241.20     36.51 o 
 -22   8   9        0.17        0.48     17.69 o 
 -20   8   9      247.96      233.05     38.96 o 
 -18   8   9       27.03       15.65     16.28 o 
 -16   8   9      498.00      500.93     32.76 o 
 -14   8   9      124.64       97.91     17.10 o 
 -12   8   9       93.00       71.97     17.75 o 
 -10   8   9      454.30      431.53     29.64 o 
  -8   8   9       72.11       48.52     16.47 o 
  -6   8   9     1172.68     1172.42     47.35 o 
  -4   8   9       21.30       25.67     16.21 o 
  -2   8   9      214.11      131.07     42.65 o 
   0   8   9      124.98       90.86     20.51 o 
   2   8   9      637.40      615.97     38.20 o 
   4   8   9      121.51       67.04     18.00 o 
   6   8   9       49.07       47.68     17.68 o 
   8   8   9      316.23      309.67     35.62 o 
  10   8   9        5.42        4.56     21.38 o 
  12   8   9      341.39      246.39     41.53 o 
 -21   9   9      512.00      499.91     43.16 o 
 -19   9   9      896.28      977.97     76.72 o 
 -17   9   9      838.28      903.04     46.83 o 
 -15   9   9       10.97        5.40     15.77 o 
 -13   9   9       71.27       53.53     16.56 o 
 -11   9   9      156.51      144.97     20.65 o 
  -9   9   9      824.04      802.10     50.81 o 
  -7   9   9      353.88      355.18     32.85 o 
  -5   9   9       75.45       53.83     19.63 o 
  -3   9   9      321.06      296.45     33.80 o 
  -1   9   9      275.24      199.13     41.64 o 
   1   9   9     2017.15     2095.92     62.69 o 
   3   9   9       65.76       40.40     18.33 o 
   5   9   9      167.62      110.52     23.75 o 
   7   9   9      373.82      258.00     61.89 o 
   9   9   9        5.50        4.62     22.52 o 
 -14  10   9      253.29      195.56     44.97 o 
 -12  10   9       11.26        9.40     18.10 o 
 -10  10   9        1.48       11.22     17.90 o 
  -8  10   9      351.65      397.91     36.21 o 
  -6  10   9      657.65      642.45     46.95 o 
  -4  10   9       45.14       50.14     21.27 o 
  -2  10   9      242.31      223.96     34.70 o 
   0  10   9      167.54      135.54     32.48 o 
   2  10   9      417.84      343.45     42.80 o 
 -34   0  10       32.22       43.68     25.70 o 
 -32   0  10      411.89      346.32     42.71 o 
 -30   0  10       32.98       30.53     22.58 o 
 -28   0  10      732.23      776.64     53.56 o 
 -26   0  10     2711.61     2838.43     84.12 o 
 -24   0  10      115.57       87.47     23.29 o 
 -22   0  10     6039.28     5963.91    120.71 o 
 -20   0  10        1.15        2.69     13.52 o 
 -18   0  10     5365.38     5640.46    115.76 o 
 -16   0  10     4736.03     4843.93     97.34 o 
 -14   0  10     1627.66     1680.09     34.52 o 
 -12   0  10     1273.68     1341.65     36.93 o 
 -10   0  10     2043.73     2168.56     50.52 o 
  -8   0  10    15795.71    16144.80    217.52 o 
  -6   0  10     2783.84     2834.28     46.01 o 
  -4   0  10     1202.26     1238.20     30.62 o 
  -2   0  10     6744.14     6898.78     85.11 o 
   0   0  10      515.86      547.24     22.89 o 
   2   0  10    13516.50    13582.64    165.91 o 
   4   0  10      398.12      384.94     23.07 o 
   6   0  10      911.79      914.65     33.44 o 
   8   0  10       86.00       76.40     16.31 o 
  10   0  10     4321.71     4515.88     92.46 o 
  12   0  10     4344.65     4815.41     99.42 o 
  14   0  10       40.63       35.26     18.55 o 
  16   0  10       28.98       35.60     19.19 o 
  18   0  10      576.28      716.32     53.82 o 
  20   0  10      148.24      129.39     32.78 o 
 -35   1  10      175.02      118.20     34.24 o 
 -33   1  10       70.42       72.06     21.64 o 
 -31   1  10        7.90       18.33     16.36 o 
 -29   1  10      544.82      627.35     36.10 o 
 -27   1  10      177.79      165.76     18.85 o 
 -25   1  10     1906.35     2056.82     45.13 o 
 -23   1  10        5.49        2.51      9.39 o 
 -21   1  10       54.64       50.23     12.04 o 
 -19   1  10     1055.83     1021.18     28.58 o 
 -17   1  10      196.66      201.38     19.21 o 
 -15   1  10     3336.43     3468.61     50.21 o 
 -13   1  10      504.69      527.62     19.63 o 
 -11   1  10      354.56      416.07     16.88 o 
  -9   1  10     1358.61     1390.13     24.13 o 
  -7   1  10     3171.38     3310.56     39.76 o 
  -5   1  10     3704.01     3682.31     52.85 o 
  -3   1  10     2392.38     2504.97     36.93 o 
  -1   1  10      799.49      810.72     18.88 o 
   1   1  10       16.80        7.97      6.00 o 
   3   1  10     5027.10     5155.69     61.79 o 
   5   1  10       82.30       74.52     10.52 o 
   7   1  10     1167.07     1170.91     34.02 o 
   9   1  10      677.77      739.35     27.30 o 
  11   1  10      856.59      860.32     35.82 o 
  13   1  10     2534.98     2748.40     80.14 o 
  15   1  10       13.14        7.82     12.52 o 
  17   1  10      563.49      587.17     44.12 o 
  19   1  10       81.37       67.10     21.82 o 
  21   1  10      820.55      905.68     46.96 o 
 -34   2  10      165.02      160.08     32.39 o 
 -32   2  10      164.11      112.24     24.24 o 
 -30   2  10      195.19      168.98     24.19 o 
 -28   2  10      106.53       85.08     18.29 o 
 -26   2  10     1291.97     1342.20     69.25 o 
 -24   2  10      138.16      124.07     25.12 o 
 -22   2  10       14.64        9.72     10.65 o 
 -20   2  10      328.21      349.91     20.65 o 
 -18   2  10     1142.18     1096.67     39.42 o 
 -16   2  10     1102.86     1100.86     28.18 o 
 -14   2  10      707.81      732.65     27.07 o 
 -12   2  10      394.84      406.90     16.11 o 
 -10   2  10      857.91      871.11     23.46 o 
  -8   2  10     2144.33     2225.95     37.36 o 
  -6   2  10       58.48       44.54      7.18 o 
  -4   2  10     3091.28     3281.65     39.38 o 
  -2   2  10      624.60      590.60     19.94 o 
   0   2  10      344.95      308.93     14.85 o 
   2   2  10      843.58      831.76     23.94 o 
   4   2  10     1859.96     1943.20     37.45 o 
   6   2  10     1678.90     1587.28     33.52 o 
   8   2  10       82.59       66.47     11.50 o 
  10   2  10       20.11        5.04      9.70 o 
  12   2  10       16.44       28.02     13.76 o 
  14   2  10     2015.64     2172.54     79.66 o 
  16   2  10      350.56      296.82     29.63 o 
  18   2  10        1.15      -13.38     16.54 o 
  20   2  10      505.28      520.73     50.65 o 
 -33   3  10      700.19      738.93     90.19 o 
 -31   3  10        1.90       12.43     18.41 o 
 -29   3  10       63.19       69.52     29.08 o 
 -27   3  10        4.15       22.95     17.69 o 
 -25   3  10     2020.94     2271.35     63.49 o 
 -23   3  10      954.09      946.93     40.68 o 
 -21   3  10       46.22       43.78     12.91 o 
 -19   3  10     1478.79     1505.70     39.15 o 
 -17   3  10      778.44      798.85     29.25 o 
 -15   3  10     9684.06    10007.87    101.82 o 
 -13   3  10     1281.62     1245.97     27.70 o 
 -11   3  10      269.55      256.98     16.45 o 
  -9   3  10     1091.97     1149.45     29.31 o 
  -7   3  10     4594.77     4757.20     56.89 o 
  -5   3  10     6387.87     6712.59     68.65 o 
  -3   3  10      686.86      719.24     22.61 o 
  -1   3  10     2556.17     2649.71     43.14 o 
   1   3  10      762.21      768.97     24.64 o 
   3   3  10     6908.33     7230.58    102.76 o 
   5   3  10     4683.44     4894.22     84.20 o 
   7   3  10       86.74       67.99     13.44 o 
   9   3  10     1247.17     1209.43     43.77 o 
  11   3  10       30.50       17.00     12.75 o 
  13   3  10     2587.72     2766.09     73.76 o 
  15   3  10      175.42      146.25     27.27 o 
  17   3  10      329.78      243.14     33.80 o 
  19   3  10      759.17      751.69     53.68 o 
 -32   4  10      104.07       66.93     29.04 o 
 -30   4  10       41.08       63.01     24.19 o 
 -28   4  10       94.20       97.61     37.49 o 
 -26   4  10      842.35      852.91     51.58 o 
 -24   4  10       59.83       53.62     19.43 o 
 -22   4  10      179.33      144.41     20.31 o 
 -20   4  10      114.72      108.69     21.10 o 
 -18   4  10     1181.75     1186.47     37.86 o 
 -16   4  10     1091.47     1113.51     40.73 o 
 -14   4  10      849.38      836.90     30.00 o 
 -12   4  10      139.53      104.03     12.03 o 
 -10   4  10        2.03        0.03      7.52 o 
  -8   4  10     2156.93     2169.60     58.48 o 
  -6   4  10      160.37      135.33     12.76 o 
  -4   4  10     1498.52     1401.28     31.62 o 
  -2   4  10        5.59        1.39      7.35 o 
   0   4  10      162.60      145.31     14.57 o 
   2   4  10     2146.54     2206.46     44.30 o 
   4   4  10      387.45      358.98     29.91 o 
   6   4  10      549.36      563.84     30.78 o 
   8   4  10        2.77       -0.14     11.72 o 
  10   4  10      422.08      391.21     27.25 o 
  12   4  10       98.23       81.73     18.18 o 
  14   4  10      276.80      287.53     29.16 o 
  16   4  10      106.56       53.01     23.93 o 
  18   4  10        0.77       14.32     22.81 o 
 -31   5  10        6.44       13.16     86.20 o 
 -29   5  10      348.83      397.11     54.07 o 
 -27   5  10      156.38      125.70     28.01 o 
 -25   5  10      209.36      220.11     33.37 o 
 -23   5  10       12.43       -2.51     14.50 o 
 -21   5  10       72.18       63.26     24.53 o 
 -19   5  10      697.26      562.42     49.45 o 
 -17   5  10        3.22       -0.92     10.05 o 
 -15   5  10      277.80      262.50     20.38 o 
 -13   5  10     2160.82     2188.70     45.45 o 
 -11   5  10      277.14      227.05     16.35 o 
  -9   5  10      403.25      381.91     20.83 o 
  -7   5  10      735.27      739.16     28.49 o 
  -5   5  10       67.41       50.48     10.91 o 
  -3   5  10     1849.36     1974.93     41.60 o 
  -1   5  10       91.09       85.31     13.00 o 
   1   5  10        0.01       10.03      9.53 o 
   3   5  10     1210.63     1278.34     37.51 o 
   5   5  10      220.51      230.99     21.87 o 
   7   5  10     2012.51     2151.41     69.34 o 
   9   5  10      242.40      242.00     22.84 o 
  11   5  10      924.35      988.53     40.71 o 
  13   5  10      808.64      778.32     40.42 o 
  15   5  10      247.22      276.07     30.49 o 
  17   5  10      469.19      538.76     39.92 o 
 -28   6  10      149.04      122.01     32.45 o 
 -26   6  10      733.44      812.24     56.94 o 
 -24   6  10        5.41       29.86     17.01 o 
 -22   6  10      745.67      725.73     40.32 o 
 -20   6  10        0.69        6.71     13.77 o 
 -18   6  10      866.57      943.40     45.97 o 
 -16   6  10      739.93      735.49     33.33 o 
 -14   6  10      222.85      215.90     21.93 o 
 -12   6  10      216.52      200.28     18.20 o 
 -10   6  10       71.56       33.64     12.59 o 
  -8   6  10     3764.20     3869.64     68.78 o 
  -6   6  10      572.89      574.71     27.32 o 
  -4   6  10      560.46      538.83     26.54 o 
  -2   6  10      507.03      497.00     42.95 o 
   0   6  10      244.39      228.30     21.08 o 
   2   6  10     2057.65     2153.20     53.64 o 
   4   6  10       79.05       45.93     15.52 o 
   6   6  10       87.75       98.59     18.54 o 
   8   6  10       10.55       21.19     17.50 o 
  10   6  10      625.77      566.69     47.67 o 
  12   6  10     1398.41     1656.54     76.85 o 
  14   6  10       32.21       31.71     21.36 o 
  16   6  10       17.61       57.41     25.09 o 
 -27   7  10        8.40      -23.42     29.73 o 
 -25   7  10      448.07      490.04     50.59 o 
 -23   7  10       43.29       13.58     17.98 o 
 -21   7  10       30.41       17.84     18.13 o 
 -19   7  10       84.96       55.89     19.00 o 
 -17   7  10       66.41       69.30     15.70 o 
 -15   7  10      324.95      294.39     22.86 o 
 -13   7  10       87.52       80.26     16.32 o 
 -11   7  10       69.73       67.47     15.26 o 
  -9   7  10      681.03      685.28     34.24 o 
  -7   7  10      467.51      404.98     49.72 o 
  -5   7  10      825.44      856.97     38.45 o 
  -3   7  10      372.33      349.98     26.84 o 
  -1   7  10      741.43      778.43     36.18 o 
   1   7  10        7.35        3.80     12.10 o 
   3   7  10      462.41      491.06     31.38 o 
   5   7  10        9.98       -5.12     14.79 o 
   7   7  10       15.44       21.50     16.15 o 
   9   7  10       16.98       25.33     19.63 o 
  11   7  10      120.10      125.63     24.81 o 
  13   7  10      248.97      203.19     49.07 o 
 -24   8  10       54.49       69.41     29.00 o 
 -22   8  10      276.36      284.31     41.33 o 
 -20   8  10      379.63      423.31     37.31 o 
 -18   8  10       10.77       23.22     18.70 o 
 -16   8  10       11.55        9.62     15.38 o 
 -14   8  10      390.63      326.98     25.83 o 
 -12   8  10      486.55      452.41     31.11 o 
 -10   8  10      170.48      165.50     21.97 o 
  -8   8  10       86.02       73.72     16.85 o 
  -6   8  10      420.42      446.34     33.97 o 
  -4   8  10       96.93       98.25     20.23 o 
  -2   8  10      756.14      755.67     38.67 o 
   0   8  10       42.65       15.43     14.94 o 
   2   8  10       30.55       26.01     15.73 o 
   4   8  10      565.52      625.11     60.40 o 
   6   8  10      391.77      345.15     35.07 o 
   8   8  10      313.09      279.46     32.17 o 
  10   8  10        3.34      -18.16     24.84 o 
 -19   9  10      307.35      236.50     52.73 o 
 -17   9  10       26.98       14.39     19.72 o 
 -15   9  10      277.29      245.73     26.97 o 
 -13   9  10        2.74      -12.27     14.13 o 
 -11   9  10        0.24       -6.34     14.69 o 
  -9   9  10       46.56       59.87     20.47 o 
  -7   9  10       88.02       69.65     19.22 o 
  -5   9  10        9.38       17.21     15.67 o 
  -3   9  10      136.34       74.04     36.59 o 
  -1   9  10        8.61       17.46     16.23 o 
   1   9  10      405.08      420.77     35.54 o 
   3   9  10      407.60      348.39     33.68 o 
   5   9  10      114.29       80.32     25.26 o 
 -12  10  10       15.45       10.62     19.89 o 
 -10  10  10        2.55       -1.17     24.68 o 
  -8  10  10       98.95       91.79     29.00 o 
  -6  10  10       59.40       58.48     25.01 o 
  -4  10  10       88.66       87.63     29.17 o 
  -2  10  10       91.95       90.45     28.94 o 
 -33   1  11        9.08       -1.70     16.83 o 
 -31   1  11        0.85       18.08     18.34 o 
 -29   1  11        9.55        4.30     15.02 o 
 -27   1  11      186.48      189.53     23.02 o 
 -25   1  11     1100.02     1100.74     40.83 o 
 -23   1  11        1.04       -2.47     10.11 o 
 -21   1  11       33.95       18.78     11.81 o 
 -19   1  11       80.46       64.53     11.88 o 
 -17   1  11      484.33      464.34     20.15 o 
 -15   1  11     1032.24     1069.12     29.76 o 
 -13   1  11      291.59      320.41     18.37 o 
 -11   1  11      200.14      182.22     12.10 o 
  -9   1  11       31.33       32.19      8.93 o 
  -7   1  11     2308.59     2330.64     37.75 o 
  -5   1  11     1970.61     2013.35     44.96 o 
  -3   1  11        4.48       13.91      7.30 o 
  -1   1  11      577.60      547.71     20.37 o 
   1   1  11       35.36       33.57      8.15 o 
   3   1  11      422.16      438.46     21.61 o 
   5   1  11      888.41      920.27     31.19 o 
   7   1  11      825.30      809.44     32.28 o 
   9   1  11      458.97      471.04     25.19 o 
  11   1  11        9.50       -0.88     12.34 o 
  13   1  11      506.54      558.71     34.87 o 
  15   1  11       94.19       39.26     19.18 o 
  17   1  11       48.83       48.66     21.09 o 
  19   1  11      535.40      614.93     48.42 o 
 -34   2  11       20.45      -11.51     26.58 o 
 -32   2  11        1.21       16.28     22.48 o 
 -30   2  11       28.24       -1.89     16.92 o 
 -28   2  11        6.39       23.42     15.49 o 
 -26   2  11        1.82       10.59     13.50 o 
 -24   2  11      252.16      202.18     27.47 o 
 -22   2  11       29.72       30.81     11.54 o 
 -20   2  11      322.56      340.19     21.53 o 
 -18   2  11      181.47      176.26     16.02 o 
 -16   2  11      567.00      611.47     30.91 o 
 -14   2  11       78.59       47.55      9.08 o 
 -12   2  11       17.52       13.12      8.03 o 
 -10   2  11      490.88      497.39     20.76 o 
  -8   2  11      590.14      560.18     25.27 o 
  -6   2  11      596.10      617.71     24.00 o 
  -4   2  11      747.31      713.11     42.27 o 
  -2   2  11      728.48      708.85     26.05 o 
   0   2  11     1097.67     1110.11     27.82 o 
   2   2  11      861.77      914.01     28.49 o 
   4   2  11     1168.68     1161.78     33.23 o 
   6   2  11       66.94       89.03     14.04 o 
   8   2  11        0.30       -4.74     11.17 o 
  10   2  11      468.30      498.90     28.99 o 
  12   2  11      949.74     1042.95     59.91 o 
  14   2  11      417.56      326.34     40.50 o 
  16   2  11      100.52       77.06     23.81 o 
  18   2  11      158.32      124.44     28.69 o 
 -33   3  11        0.01       -1.21     26.00 o 
 -31   3  11       34.03       -5.85     19.68 o 
 -29   3  11        1.88       -9.25     17.46 o 
 -27   3  11      105.13       90.04     23.73 o 
 -25   3  11       19.77       28.72     15.80 o 
 -23   3  11        4.17       11.46     13.52 o 
 -21   3  11      242.21      201.36     19.44 o 
 -19   3  11       11.96       13.13     11.17 o 
 -17   3  11       93.08       70.24     15.47 o 
 -15   3  11       24.90       28.84      9.79 o 
 -13   3  11      840.10      823.44     33.76 o 
 -11   3  11      168.67      177.89     15.36 o 
  -9   3  11       85.70       66.64     10.78 o 
  -7   3  11      397.19      403.85     18.33 o 
  -5   3  11      988.48      954.68     25.81 o 
  -3   3  11      118.34      136.62     12.90 o 
  -1   3  11      612.41      576.16     22.78 o 
   1   3  11      256.83      225.44     18.39 o 
   3   3  11       58.42       61.94     13.28 o 
   5   3  11      422.14      387.52     25.09 o 
   7   3  11      786.21      725.17     32.68 o 
   9   3  11       89.72       72.35     15.16 o 
  11   3  11      307.27      285.91     23.85 o 
  13   3  11        3.10       15.22     16.97 o 
  15   3  11      560.26      577.06     46.18 o 
  17   3  11        1.62       16.41     23.76 o 
 -32   4  11      294.52      378.39     54.04 o 
 -30   4  11       29.64       15.67     24.80 o 
 -28   4  11       67.37       73.20     30.88 o 
 -26   4  11       17.99       28.48     19.85 o 
 -24   4  11     1020.86     1106.95     56.60 o 
 -22   4  11      476.07      406.00     50.22 o 
 -20   4  11      248.74      245.31     24.63 o 
 -18   4  11      867.87      838.47     38.06 o 
 -16   4  11       75.94       40.44     12.01 o 
 -14   4  11     5987.17     6420.33     80.71 o 
 -12   4  11       56.30       50.39     11.62 o 
 -10   4  11      561.81      569.95     26.92 o 
  -8   4  11     1151.77     1153.16     32.97 o 
  -6   4  11      105.67       89.09     11.90 o 
  -4   4  11     1186.61     1173.88     29.42 o 
  -2   4  11      124.13      104.20     12.39 o 
   0   4  11     1672.13     1684.31     35.33 o 
   2   4  11      931.65      887.67     35.03 o 
   4   4  11      126.64      105.07     21.18 o 
   6   4  11     1334.42     1424.29     46.14 o 
   8   4  11      328.84      337.32     32.66 o 
  10   4  11      896.48      932.48     41.32 o 
  12   4  11      233.49      217.96     24.60 o 
  14   4  11        0.88       22.09     18.29 o 
  16   4  11        7.76        8.07     21.04 o 
 -31   5  11      204.94      208.80     73.45 o 
 -29   5  11       22.97        0.16     23.91 o 
 -27   5  11       27.81       16.30     21.64 o 
 -25   5  11       38.47       35.13     27.57 o 
 -23   5  11      120.39      121.62     25.44 o 
 -21   5  11      161.35      126.51     20.23 o 
 -19   5  11        4.50       21.89     13.14 o 
 -17   5  11      957.98      979.26     35.73 o 
 -15   5  11      266.48      288.27     20.13 o 
 -13   5  11      175.76      162.59     15.97 o 
 -11   5  11     1110.26     1188.16     35.62 o 
  -9   5  11       90.32       76.75     12.19 o 
  -7   5  11      126.53      102.74     13.41 o 
  -5   5  11      371.77      387.45     21.90 o 
  -3   5  11     1043.12     1055.95     32.94 o 
  -1   5  11      142.91      102.09     14.44 o 
   1   5  11      353.75      353.89     23.67 o 
   3   5  11      462.16      438.94     31.06 o 
   5   5  11     2375.68     2501.37     60.77 o 
   7   5  11      164.74      140.51     21.13 o 
   9   5  11      588.76      657.47     52.17 o 
  11   5  11      111.63      121.54     23.20 o 
  13   5  11       59.71       54.19     22.52 o 
  15   5  11      481.57      480.69     38.12 o 
 -28   6  11        4.15       -2.71     26.41 o 
 -26   6  11       16.53        5.99     23.22 o 
 -24   6  11      716.33      765.52     57.33 o 
 -22   6  11       10.09       21.51     16.16 o 
 -20   6  11      132.97       85.21     19.40 o 
 -18   6  11        7.38        5.65     14.14 o 
 -16   6  11      203.56      147.62     41.93 o 
 -14   6  11      964.90      880.40     34.28 o 
 -12   6  11       57.39       37.64     13.21 o 
 -10   6  11      226.77      200.52     18.91 o 
  -8   6  11       30.66       18.87     11.36 o 
  -6   6  11     1341.78     1374.45     40.33 o 
  -4   6  11     1520.82     1585.48     42.79 o 
  -2   6  11      529.78      557.38     28.59 o 
   0   6  11      142.19      127.43     16.75 o 
   2   6  11      678.35      655.08     30.94 o 
   4   6  11     1264.60     1334.34     43.33 o 
   6   6  11      271.38      221.83     24.39 o 
   8   6  11       72.51       39.11     18.75 o 
  10   6  11      137.25       60.30     21.07 o 
  12   6  11      489.81      420.15     36.32 o 
  14   6  11      888.04      867.85     68.39 o 
 -25   7  11      936.41      965.79     73.14 o 
 -23   7  11        3.72       22.45     16.23 o 
 -21   7  11      291.13      255.10     30.45 o 
 -19   7  11       59.00       62.04     19.28 o 
 -17   7  11      950.24     1019.13     47.43 o 
 -15   7  11      836.92      887.73     36.31 o 
 -13   7  11       67.16       63.63     16.74 o 
 -11   7  11       11.28       16.56     13.32 o 
  -9   7  11      190.39      108.22     21.90 o 
  -7   7  11     3083.81     3444.61     67.34 o 
  -5   7  11      280.38      265.64     22.99 o 
  -3   7  11      197.44      172.53     19.62 o 
  -1   7  11       18.09       18.50     13.56 o 
   1   7  11      191.85      147.20     21.03 o 
   3   7  11      967.67      998.99     57.17 o 
   5   7  11        3.82       15.23     14.47 o 
   7   7  11       13.91       -1.87     18.23 o 
   9   7  11      229.37      162.43     29.70 o 
  11   7  11      466.33      331.40     46.45 o 
 -22   8  11      105.31       82.44     25.96 o 
 -20   8  11       74.32       36.46     20.11 o 
 -18   8  11       53.45       62.93     23.03 o 
 -16   8  11      114.10       92.92     18.91 o 
 -14   8  11     1129.32     1137.23     44.28 o 
 -12   8  11       17.92       27.07     15.55 o 
 -10   8  11        4.44        6.18     13.04 o 
  -8   8  11       43.01       21.14     15.25 o 
  -6   8  11      748.69      814.95     37.62 o 
  -4   8  11      754.02      813.90     42.36 o 
  -2   8  11       74.45       74.53     17.82 o 
   0   8  11       76.87       74.74     18.58 o 
   2   8  11        0.96       21.91     16.22 o 
   4   8  11      701.35      749.09     41.63 o 
   6   8  11       94.73       56.99     19.46 o 
   8   8  11      194.72      148.59     27.73 o 
 -17   9  11      107.46       59.18     26.10 o 
 -15   9  11        0.07       13.10     19.80 o 
 -13   9  11      636.91      572.09     35.20 o 
 -11   9  11      161.98      117.89     21.73 o 
  -9   9  11       37.73       63.94     19.97 o 
  -7   9  11      190.86      139.79     25.48 o 
  -5   9  11      800.03      649.62    106.06 o 
  -3   9  11      249.18      219.74     25.94 o 
  -1   9  11      185.33      190.82     25.98 o 
   1   9  11      333.86      353.37     37.82 o 
   3   9  11       37.30       49.25     23.55 o 
 -34   0  12      569.91      578.00     54.56 o 
 -32   0  12        6.74      -31.42     20.89 o 
 -30   0  12      166.86      169.11     32.82 o 
 -28   0  12      696.56      571.61     78.57 o 
 -26   0  12     2965.02     2977.17    151.90 o 
 -24   0  12      826.50      923.50     57.53 o 
 -22   0  12      490.91      469.64     70.14 o 
 -20   0  12       12.27       10.89     18.65 o 
 -18   0  12      188.71      175.21     37.37 o 
 -16   0  12     2108.46     2333.76     98.62 o 
 -14   0  12      361.04      339.00     56.82 o 
 -12   0  12     1018.92     1037.70     45.98 o 
 -10   0  12      642.04      655.56     38.78 o 
  -8   0  12     1094.40     1107.21     49.07 o 
  -6   0  12     9092.46     9579.13    131.30 o 
  -4   0  12     2210.95     2171.05     67.70 o 
  -2   0  12      830.07      862.87     41.05 o 
   0   0  12     1999.00     1999.19     50.47 o 
   2   0  12       19.53       28.28     12.46 o 
   4   0  12      145.07      144.32     22.59 o 
   6   0  12     1486.06     1466.84     59.94 o 
   8   0  12        3.44       20.32     16.51 o 
  10   0  12     1075.55     1212.52     66.42 o 
  12   0  12       18.86       25.29     20.33 o 
  14   0  12      108.24      109.33     29.38 o 
  16   0  12     2985.33     3568.61    193.64 o 
 -33   1  12      509.20      529.25     58.22 o 
 -31   1  12      176.09      145.47     24.73 o 
 -29   1  12       15.39       16.85     25.00 o 
 -27   1  12        4.12       16.73     15.46 o 
 -25   1  12       63.14       46.82     16.28 o 
 -23   1  12     3054.77     3384.13     74.28 o 
 -21   1  12       80.08       50.81     15.98 o 
 -19   1  12      226.61      212.28     20.68 o 
 -17   1  12       49.44       45.08     10.27 o 
 -15   1  12     1654.56     1716.92     44.13 o 
 -13   1  12     3920.18     4105.31     67.82 o 
 -11   1  12      188.62      179.13     16.56 o 
  -9   1  12        0.05        4.53      8.00 o 
  -7   1  12      565.93      576.98     22.13 o 
  -5   1  12     4395.99     4564.61     65.47 o 
  -3   1  12     2565.54     2646.16     45.23 o 
  -1   1  12      450.19      394.07     20.03 o 
   1   1  12       33.87       26.66     10.95 o 
   3   1  12     1268.78     1279.83     37.86 o 
   5   1  12     2954.62     3020.41     66.25 o 
   7   1  12      239.73      215.75     20.18 o 
   9   1  12      185.75      193.33     25.55 o 
  11   1  12       41.47       28.70     14.91 o 
  13   1  12     1642.36     1748.71     56.78 o 
  15   1  12      776.94      726.95     42.71 o 
  17   1  12        0.05       -1.43     19.50 o 
 -32   2  12      131.18      157.07     31.42 o 
 -30   2  12      534.72      568.18     46.79 o 
 -28   2  12       62.58       38.95     18.74 o 
 -26   2  12      178.50      180.92     24.76 o 
 -24   2  12      314.76      296.53     41.24 o 
 -22   2  12     1750.35     1921.34     50.88 o 
 -20   2  12     1147.24     1242.17     39.66 o 
 -18   2  12        0.21       14.45     10.61 o 
 -16   2  12     3535.59     3627.43     73.35 o 
 -14   2  12       72.76       60.75     15.02 o 
 -12   2  12     5604.72     5949.06     69.41 o 
 -10   2  12     1164.41     1213.00     30.88 o 
  -8   2  12      823.47      844.66     26.97 o 
  -6   2  12     1489.00     1576.34     40.98 o 
  -4   2  12      552.89      550.26     27.20 o 
  -2   2  12     5349.33     5619.20     84.75 o 
   0   2  12      435.84      484.23     28.03 o 
   2   2  12     1183.81     1173.70     38.63 o 
   4   2  12     2468.02     2511.92     51.15 o 
   6   2  12     2909.13     3039.35     61.04 o 
   8   2  12     1833.41     1910.67     54.56 o 
  10   2  12      204.36      158.20     21.42 o 
  12   2  12      933.87      922.59     51.59 o 
  14   2  12       31.54       49.92     21.87 o 
  16   2  12      397.38      383.43     38.28 o 
 -33   3  12      456.39      477.69     77.16 o 
 -31   3  12      222.66      199.49     45.46 o 
 -29   3  12       12.55       13.65     24.41 o 
 -27   3  12      414.82      517.06     48.67 o 
 -25   3  12        0.30        9.09     17.89 o 
 -23   3  12      747.47      720.55     46.65 o 
 -21   3  12        3.13       -2.75     11.06 o 
 -19   3  12       95.64       70.75     19.14 o 
 -17   3  12     1769.03     1792.38     46.91 o 
 -15   3  12      380.36      407.23     24.38 o 
 -13   3  12     1114.74     1139.88     32.06 o 
 -11   3  12      339.82      352.89     22.56 o 
  -9   3  12       13.25       10.76      9.00 o 
  -7   3  12      958.61      954.55     36.92 o 
  -5   3  12      556.13      532.21     24.45 o 
  -3   3  12       74.61       65.06     12.39 o 
  -1   3  12     1060.67     1091.02     33.66 o 
   1   3  12      955.03      968.55     35.25 o 
   3   3  12       32.86       32.06     12.85 o 
   5   3  12      832.41      957.29     36.95 o 
   7   3  12      922.48     1028.52     59.36 o 
   9   3  12      670.67      708.77     69.69 o 
  11   3  12       10.48        3.78     17.40 o 
  13   3  12       14.48       16.65     21.38 o 
  15   3  12        0.01        7.95     22.84 o 
 -30   4  12      190.02      211.43     38.05 o 
 -28   4  12        7.54        1.45     23.52 o 
 -26   4  12      381.04      404.87     40.72 o 
 -24   4  12      292.52      312.70     52.75 o 
 -22   4  12      681.21      645.97     52.80 o 
 -20   4  12      163.31      181.90     31.32 o 
 -18   4  12        6.00       12.54     13.23 o 
 -16   4  12     1538.24     1605.26     45.18 o 
 -14   4  12       26.62       14.60     10.72 o 
 -12   4  12     2420.98     2605.10     54.99 o 
 -10   4  12        8.32        7.91     10.39 o 
  -8   4  12       49.83       39.48     10.84 o 
  -6   4  12     1511.81     1537.10     33.95 o 
  -4   4  12      603.14      617.57     24.44 o 
  -2   4  12     1506.26     1548.92     36.60 o 
   0   4  12        4.16        7.44     10.97 o 
   2   4  12      191.90      170.06     18.83 o 
   4   4  12      533.40      529.91     32.68 o 
   6   4  12     1082.11     1163.97     42.44 o 
   8   4  12      868.84      942.36     56.62 o 
  10   4  12       76.47       71.76     19.75 o 
  12   4  12      251.18      237.23     28.16 o 
  14   4  12        1.21      -12.71     20.00 o 
 -29   5  12       87.40      149.61     41.35 o 
 -27   5  12        3.66      -12.75     20.53 o 
 -25   5  12      157.80       94.40     26.53 o 
 -23   5  12     1076.15     1182.67     79.04 o 
 -21   5  12       10.92       23.51     16.17 o 
 -19   5  12      163.82      148.03     22.50 o 
 -17   5  12      460.44      398.46     35.35 o 
 -15   5  12      496.12      552.70     29.07 o 
 -13   5  12     1788.92     1871.24     48.85 o 
 -11   5  12       38.83       34.71     11.86 o 
  -9   5  12       75.26       58.78     12.99 o 
  -7   5  12      163.19      152.53     16.03 o 
  -5   5  12     3805.48     4210.53     65.42 o 
  -3   5  12     1307.94     1308.67     35.54 o 
  -1   5  12       76.71       59.89     13.39 o 
   1   5  12       27.90       25.30     13.10 o 
   3   5  12     1209.50     1215.01     50.87 o 
   5   5  12     1024.77     1028.73     61.70 o 
   7   5  12      592.75      614.68     37.66 o 
   9   5  12        0.10      -11.45     17.20 o 
  11   5  12       10.50       50.23     21.02 o 
  13   5  12      529.16      544.66     47.98 o 
 -28   6  12      199.04       89.83     32.70 o 
 -26   6  12      461.53      421.95     44.26 o 
 -24   6  12      293.17      286.02     31.82 o 
 -22   6  12      131.91       80.80     20.90 o 
 -20   6  12       13.81      -20.41     14.88 o 
 -18   6  12      255.25      183.45     20.80 o 
 -16   6  12      624.65      627.31     34.15 o 
 -14   6  12        8.63       19.45     12.58 o 
 -12   6  12       63.18       59.27     14.48 o 
 -10   6  12      642.73      621.98     30.44 o 
  -8   6  12      167.30      135.74     17.83 o 
  -6   6  12     1442.23     1590.14     50.04 o 
  -4   6  12      179.55      173.96     19.15 o 
  -2   6  12      160.83      118.28     18.33 o 
   0   6  12      878.72      961.41     37.03 o 
   2   6  12       66.46       52.61     15.28 o 
   4   6  12       95.27       63.26     17.28 o 
   6   6  12      397.61      442.38     32.83 o 
   8   6  12      127.61      108.44     23.75 o 
  10   6  12      427.54      444.28     41.67 o 
 -25   7  12       26.21       31.93     29.29 o 
 -23   7  12      291.53      263.40     48.77 o 
 -21   7  12        3.21        4.38     17.17 o 
 -19   7  12       34.00       30.97     19.16 o 
 -17   7  12      605.85      589.37     38.19 o 
 -15   7  12      349.47      266.36     42.09 o 
 -13   7  12       41.47       34.14     15.38 o 
 -11   7  12      157.03      119.12     19.28 o 
  -9   7  12      147.29      114.37     19.17 o 
  -7   7  12        0.26        7.97     13.08 o 
  -5   7  12       18.33        7.27     12.51 o 
  -3   7  12       43.57       40.45     14.28 o 
  -1   7  12      246.10      237.04     23.41 o 
   1   7  12        1.37       11.85     14.77 o 
   3   7  12       98.42      118.69     19.47 o 
   5   7  12      512.01      593.57     36.24 o 
   7   7  12      270.44      253.38     28.11 o 
 -20   8  12        7.65        8.33     18.45 o 
 -18   8  12       64.04       48.68     21.86 o 
 -16   8  12       41.28       20.82     17.83 o 
 -14   8  12        2.73        5.69     14.47 o 
 -12   8  12      777.71      856.36     43.66 o 
 -10   8  12      232.64      170.38     23.97 o 
  -8   8  12       76.67       45.70     16.30 o 
  -6   8  12       28.08       10.91     14.82 o 
  -4   8  12       44.91       26.47     15.17 o 
  -2   8  12      408.55      415.02     30.35 o 
   0   8  12       45.51       27.72     17.58 o 
   2   8  12      575.16      678.73     40.91 o 
   4   8  12       67.31       45.95     22.58 o 
 -13   9  12        7.70      -10.56     18.06 o 
 -11   9  12       75.19       75.76     23.44 o 
  -9   9  12        3.61       27.23     20.35 o 
  -7   9  12      560.45      553.33     71.33 o 
  -5   9  12      132.47       64.99     21.81 o 
  -3   9  12      327.02      303.87     54.35 o 
 -33   1  13        2.06      -13.49     21.34 o 
 -31   1  13        2.09      -13.98     19.50 o 
 -29   1  13      207.60      203.94     26.75 o 
 -27   1  13       26.99       64.58     19.02 o 
 -25   1  13        5.42        4.32     16.28 o 
 -23   1  13        1.52       14.48     13.93 o 
 -21   1  13       21.42       20.61     16.60 o 
 -19   1  13       78.23       64.90     18.14 o 
 -17   1  13      296.28      296.83     21.92 o 
 -15   1  13      387.91      371.60     29.96 o 
 -13   1  13      351.57      396.91     28.37 o 
 -11   1  13       10.44       12.70     10.37 o 
  -9   1  13      757.49      823.38     33.76 o 
  -7   1  13       62.85       35.78     15.71 o 
  -5   1  13      700.30      697.80     49.02 o 
  -3   1  13      493.71      471.88     28.26 o 
  -1   1  13      211.25      177.70     21.65 o 
   1   1  13      217.48      172.68     19.19 o 
   3   1  13      671.87      576.29     29.12 o 
   5   1  13      892.70      943.09     35.94 o 
   7   1  13      615.65      697.43     67.76 o 
   9   1  13        5.94       10.11     15.00 o 
  11   1  13       43.12       25.75     17.24 o 
  13   1  13        5.62        2.94     19.21 o 
  15   1  13      798.12      883.30     73.11 o 
 -32   2  13      126.29      126.86     31.29 o 
 -30   2  13       26.76        5.24     21.93 o 
 -28   2  13        5.72       29.63     21.61 o 
 -26   2  13        9.73      -14.95     18.32 o 
 -24   2  13      165.21      159.81     30.95 o 
 -22   2  13      693.72      810.82     47.20 o 
 -20   2  13      449.75      430.54     25.18 o 
 -18   2  13      299.26      284.38     29.56 o 
 -16   2  13        0.39       12.00     11.47 o 
 -14   2  13      469.65      516.55     25.20 o 
 -12   2  13     1157.03     1177.01     35.98 o 
 -10   2  13       35.07       35.74     11.88 o 
  -8   2  13      295.06      300.80     32.03 o 
  -6   2  13       38.12       41.72     13.55 o 
  -4   2  13     1308.23     1378.88     43.09 o 
  -2   2  13      829.57      792.68     36.31 o 
   0   2  13      235.35      207.95     21.31 o 
   2   2  13       24.90        9.72     14.10 o 
   4   2  13       52.19       47.46     16.92 o 
   6   2  13      463.43      425.96     49.62 o 
   8   2  13      348.15      339.16     30.52 o 
  10   2  13       58.45        3.45     17.92 o 
  12   2  13      323.39      316.99     41.09 o 
  14   2  13       40.52       28.08     32.46 o 
 -31   3  13        0.82      -22.15     24.71 o 
 -29   3  13      525.94      499.70     48.04 o 
 -27   3  13        1.89       24.39     26.94 o 
 -25   3  13       96.06       96.47     33.82 o 
 -23   3  13       56.41       77.42     23.46 o 
 -21   3  13      350.26      370.66     31.14 o 
 -19   3  13      237.49      260.13     28.49 o 
 -17   3  13      109.77       97.38     19.50 o 
 -15   3  13      241.56      246.60     26.12 o 
 -13   3  13        3.00        0.17      9.48 o 
 -11   3  13      353.55      337.67     22.51 o 
  -9   3  13      940.95      951.73     33.67 o 
  -7   3  13       20.70       14.21     11.53 o 
  -5   3  13      619.22      628.24     31.26 o 
  -3   3  13       31.27       40.47     13.54 o 
  -1   3  13      432.83      372.62     27.06 o 
   1   3  13       19.95       19.73     13.01 o 
   3   3  13      264.10      285.20     26.75 o 
   5   3  13       76.13       46.52     17.51 o 
   7   3  13       54.39       45.13     18.69 o 
   9   3  13       31.73       27.51     18.69 o 
  11   3  13       91.14       84.99     23.55 o 
  13   3  13        8.47       51.53     26.25 o 
 -30   4  13        0.61      -12.46     27.07 o 
 -28   4  13       25.51       68.39     30.68 o 
 -26   4  13        0.01      -18.99     19.71 o 
 -24   4  13        0.49       19.18     19.94 o 
 -22   4  13       28.43       14.00     16.66 o 
 -20   4  13      861.64      795.84     79.15 o 
 -18   4  13      131.81       60.79     29.14 o 
 -16   4  13       29.07       18.24     13.08 o 
 -14   4  13      109.05       96.42     15.71 o 
 -12   4  13        0.40       -0.40     12.44 o 
 -10   4  13     1317.33     1284.89     57.01 o 
  -8   4  13      334.57      369.97     24.96 o 
  -6   4  13      111.19       84.56     16.06 o 
  -4   4  13       52.16       55.24     14.52 o 
  -2   4  13      507.28      457.06     25.48 o 
   0   4  13     2132.66     2316.87     53.79 o 
   2   4  13       55.21       54.74     13.76 o 
   4   4  13     1222.26     1226.93     43.99 o 
   6   4  13       74.03       62.57     19.85 o 
   8   4  13      641.65      638.61     48.56 o 
  10   4  13     1069.65     1092.00     52.29 o 
  12   4  13      264.59      204.21     30.12 o 
 -29   5  13      428.68      474.55    132.57 o 
 -27   5  13       33.76       47.00     25.86 o 
 -25   5  13       77.09       71.37     23.99 o 
 -23   5  13       43.07       74.00     22.34 o 
 -21   5  13       74.22       57.61     21.96 o 
 -19   5  13     1300.25     1299.83     62.11 o 
 -17   5  13       27.50       18.67     13.82 o 
 -15   5  13     1002.73      991.99     44.90 o 
 -13   5  13       20.10       37.44     13.69 o 
 -11   5  13     1427.24     1540.49     53.17 o 
  -9   5  13      476.42      476.74     29.31 o 
  -7   5  13       86.65       73.23     14.12 o 
  -5   5  13      396.99      393.66     23.67 o 
  -3   5  13      120.98       79.10     14.47 o 
  -1   5  13      211.06      188.24     20.64 o 
   1   5  13      724.50      764.55     37.10 o 
   3   5  13        7.26       -5.87     14.14 o 
   5   5  13      609.34      643.13     43.12 o 
   7   5  13      277.23      289.47     29.67 o 
   9   5  13      357.70      303.36     31.94 o 
  11   5  13       21.55       -7.30     24.64 o 
 -26   6  13        8.26       36.86     29.52 o 
 -24   6  13      166.69      151.22     27.75 o 
 -22   6  13     1139.22     1390.21     92.25 o 
 -20   6  13       18.35       15.42     16.73 o 
 -18   6  13       80.44      102.08     20.99 o 
 -16   6  13        5.93       -3.19     11.86 o 
 -14   6  13      897.06      974.03     39.06 o 
 -12   6  13     1091.74     1134.63     56.92 o 
 -10   6  13       36.70       38.86     13.34 o 
  -8   6  13       68.28       58.82     15.64 o 
  -6   6  13       82.49       55.23     15.12 o 
  -4   6  13     1308.83     1413.62     55.59 o 
  -2   6  13      746.13      736.66     37.01 o 
   0   6  13      121.25       74.98     17.90 o 
   2   6  13       44.52       34.72     16.31 o 
   4   6  13       20.06        2.88     14.99 o 
   6   6  13      823.32      860.27     53.51 o 
   8   6  13        5.59        8.21     21.24 o 
 -23   7  13       36.32       43.53     30.71 o 
 -21   7  13      366.41      241.60     84.97 o 
 -19   7  13       49.50       42.10     22.57 o 
 -17   7  13       88.58       79.86     17.43 o 
 -15   7  13        7.93       12.28     15.09 o 
 -13   7  13      145.63      103.17     18.93 o 
 -11   7  13      320.16      310.87     25.38 o 
  -9   7  13       24.04       21.32     14.54 o 
  -7   7  13       53.88       58.32     16.04 o 
  -5   7  13        0.01       11.91     15.18 o 
  -3   7  13      840.57      849.13     39.17 o 
  -1   7  13      685.83      661.03     36.17 o 
   1   7  13       49.04       30.27     17.07 o 
   3   7  13       97.33       59.00     19.07 o 
   5   7  13      420.65      453.42     34.92 o 
 -18   8  13       22.62       56.01     24.23 o 
 -16   8  13        0.68      -22.82     19.07 o 
 -14   8  13      384.74      313.94     44.37 o 
 -12   8  13      393.15      359.95     30.76 o 
 -10   8  13      115.22       88.38     20.54 o 
  -8   8  13        2.62      -11.98     14.97 o 
  -6   8  13        0.29       -3.31     14.77 o 
  -4   8  13     1241.51     1317.60     48.64 o 
  -2   8  13       59.08       33.39     17.84 o 
   0   8  13      243.54      245.30     28.82 o 
 -32   0  14      151.31       90.18     39.41 o 
 -30   0  14       64.80       88.25     42.67 o 
 -28   0  14      401.65      391.40     45.28 o 
 -26   0  14       31.27       29.25     41.36 o 
 -24   0  14       62.40       30.86     22.24 o 
 -22   0  14      186.66      147.41     30.63 o 
 -20   0  14     3094.33     3325.44    124.72 o 
 -18   0  14      343.87      275.80     44.05 o 
 -16   0  14      100.73      112.12     35.17 o 
 -14   0  14       21.87       36.61     26.65 o 
 -12   0  14     5307.22     5865.23    150.76 o 
 -10   0  14     1013.57     1035.04     56.08 o 
  -8   0  14      544.37      535.65     41.25 o 
  -6   0  14        7.99       28.40     18.90 o 
  -4   0  14       90.47       95.23     24.51 o 
  -2   0  14     5555.44     6357.24    226.93 o 
   0   0  14     3629.50     3579.38    111.80 o 
   2   0  14        8.66      -10.81     23.98 o 
   4   0  14       11.02       -9.43     24.86 o 
   6   0  14      493.51      461.29     61.61 o 
   8   0  14     4830.70     5455.08    187.08 o 
  10   0  14       24.22        0.55     52.18 o 
  12   0  14      578.46      720.89     80.20 o 
 -31   1  14     1065.88     1127.73    147.84 o 
 -29   1  14        0.46       -5.25     18.66 o 
 -27   1  14      112.85       59.46     19.65 o 
 -25   1  14       99.78      104.39     21.53 o 
 -23   1  14      387.02      391.39     67.32 o 
 -21   1  14     2560.53     2687.35     79.97 o 
 -19   1  14      344.97      386.62     35.95 o 
 -17   1  14      146.14      149.42     24.24 o 
 -15   1  14       69.85       56.34     19.21 o 
 -13   1  14     1119.51     1118.31     48.40 o 
 -11   1  14     1674.79     1729.84     55.65 o 
  -9   1  14     1500.64     1470.29     48.13 o 
  -7   1  14       49.99       48.70     14.09 o 
  -5   1  14       24.66       22.84     14.12 o 
  -3   1  14     2297.52     2429.69     75.53 o 
  -1   1  14       97.95       90.23     18.49 o 
   1   1  14     1531.60     1670.44     50.88 o 
   3   1  14      156.78      136.74     20.70 o 
   5   1  14       70.44       39.84     17.67 o 
   7   1  14      327.89      323.02     31.94 o 
   9   1  14       66.37       68.01     21.88 o 
  11   1  14      373.73      309.92     50.97 o 
  13   1  14      122.76      143.81     32.40 o 
 -30   2  14      474.35      546.26     47.81 o 
 -28   2  14      312.38      263.24     36.48 o 
 -26   2  14        0.76        2.48     21.16 o 
 -24   2  14      737.89      773.98     72.86 o 
 -22   2  14        4.65       -3.12     20.08 o 
 -20   2  14      596.11      644.59     40.98 o 
 -18   2  14      130.25      116.44     21.35 o 
 -16   2  14       24.32       15.99     15.57 o 
 -14   2  14     1745.55     1796.44     95.49 o 
 -12   2  14       13.00       16.89     13.01 o 
 -10   2  14     2237.97     2549.56     89.60 o 
  -8   2  14      252.81      210.22     22.04 o 
  -6   2  14      147.12      105.22     18.14 o 
  -4   2  14      981.94      961.40     66.64 o 
  -2   2  14     1016.18     1082.82     41.35 o 
   0   2  14        0.15       17.60     14.77 o 
   2   2  14      199.88      146.86     23.58 o 
   4   2  14      252.57      195.45     49.93 o 
   6   2  14      115.94       99.57     23.71 o 
   8   2  14      652.79      698.98     62.45 o 
  10   2  14        0.16        7.52     19.95 o 
  12   2  14      594.05      607.04     48.27 o 
 -29   3  14       15.78       33.39     32.05 o 
 -27   3  14      531.63      499.68     50.51 o 
 -25   3  14       39.47       59.28     26.75 o 
 -23   3  14      261.13      317.58     35.06 o 
 -21   3  14      239.64      191.96     26.21 o 
 -19   3  14      686.65      769.75     44.50 o 
 -17   3  14      683.08      611.22     39.84 o 
 -15   3  14       45.93       50.39     15.67 o 
 -13   3  14     2158.53     2335.04     59.34 o 
 -11   3  14      176.02      128.27     18.43 o 
  -9   3  14     2415.54     2560.63     65.72 o 
  -7   3  14     1394.21     1359.88     47.96 o 
  -5   3  14      826.11      811.87     46.29 o 
  -3   3  14     1220.31     1263.93     45.33 o 
  -1   3  14       81.80       81.72     17.52 o 
   1   3  14     1365.15     1408.22     47.52 o 
   3   3  14      643.48      656.89     41.03 o 
   5   3  14     1045.74     1057.49     72.48 o 
   7   3  14     1505.34     1588.09     92.67 o 
   9   3  14      297.59      359.32     57.35 o 
  11   3  14      870.63      954.14     60.20 o 
 -28   4  14      132.79      147.86     40.01 o 
 -26   4  14        7.15       13.17     27.25 o 
 -24   4  14      207.84      190.34     33.39 o 
 -22   4  14        0.63       -3.00     16.41 o 
 -20   4  14      760.48      717.15     50.81 o 
 -18   4  14        9.66        4.93     17.66 o 
 -16   4  14        6.07       -2.87     13.10 o 
 -14   4  14      443.86      399.19     30.26 o 
 -12   4  14      285.90      256.23     22.08 o 
 -10   4  14     1067.51     1080.97     41.50 o 
  -8   4  14       12.41       17.28     13.03 o 
  -6   4  14       19.64       23.01     15.40 o 
  -4   4  14      282.43      278.47     34.31 o 
  -2   4  14     1092.85     1095.69     45.04 o 
   0   4  14      298.05      249.37     25.41 o 
   2   4  14      160.67      128.31     22.01 o 
   4   4  14      337.33      301.63     56.52 o 
   6   4  14        4.88       23.94     20.28 o 
   8   4  14      690.28      772.07     48.41 o 
  10   4  14        4.70       -2.56     27.13 o 
 -27   5  14        6.46        3.75     28.45 o 
 -25   5  14      205.59      175.14     31.96 o 
 -23   5  14       77.81       44.54     21.48 o 
 -21   5  14     1816.08     1936.96    119.99 o 
 -19   5  14      159.01      119.32     23.18 o 
 -17   5  14        9.95        5.46     13.87 o 
 -15   5  14      344.54      315.47     28.67 o 
 -13   5  14      491.11      512.70     31.91 o 
 -11   5  14      332.50      309.41     27.97 o 
  -9   5  14       66.54       87.46     19.14 o 
  -7   5  14      375.68      360.14     32.87 o 
  -5   5  14      307.98      354.07     27.22 o 
  -3   5  14      567.84      554.06     37.09 o 
  -1   5  14      189.71      156.34     23.54 o 
   1   5  14      641.32      658.81     52.09 o 
   3   5  14      655.52      715.90     39.30 o 
   5   5  14      100.53      167.90     25.07 o 
   7   5  14       51.91       40.91     23.31 o 
 -24   6  14       54.76      -14.14     23.60 o 
 -22   6  14       82.90       22.40     23.40 o 
 -20   6  14      466.55      511.93     40.94 o 
 -18   6  14       52.44       39.48     20.15 o 
 -16   6  14       55.74       59.44     22.50 o 
 -14   6  14        0.05        3.10     13.03 o 
 -12   6  14      805.61      987.33     77.50 o 
 -10   6  14      272.63      218.75     37.05 o 
  -8   6  14        0.43       -2.21     15.22 o 
  -6   6  14       20.85       41.57     14.55 o 
  -4   6  14        6.90       25.13     14.58 o 
  -2   6  14     1385.67     1383.05     50.14 o 
   0   6  14      463.53      349.00     29.73 o 
   2   6  14        4.70       13.53     17.29 o 
   4   6  14       14.03      -11.58     17.25 o 
 -21   7  14        2.20      -24.44     21.19 o 
 -19   7  14       19.38       35.77     24.63 o 
 -17   7  14       51.24       57.97     19.07 o 
 -15   7  14        5.64       17.45     17.53 o 
 -13   7  14       66.94       55.36     18.36 o 
 -11   7  14      189.43      155.08     23.20 o 
  -9   7  14      587.92      616.41     33.72 o 
  -7   7  14        9.58      -10.47     15.04 o 
  -5   7  14        2.45        9.21     15.19 o 
  -3   7  14      533.60      593.68     35.78 o 
  -1   7  14      122.82      107.37     21.82 o 
   1   7  14       12.92        6.06     19.02 o 
 -14   8  14      617.45      592.38     41.78 o 
 -12   8  14       61.35       96.82     22.11 o 
 -10   8  14       73.83       54.76     20.91 o 
  -8   8  14      197.00      184.01     27.55 o 
  -6   8  14       13.54       31.28     19.76 o 
 -31   1  15       11.60      -10.72     24.44 o 
 -29   1  15       53.17       56.60     46.09 o 
 -27   1  15       67.05       55.37     23.18 o 
 -25   1  15       22.68       33.26     21.05 o 
 -23   1  15        0.82       19.61     29.57 o 
 -21   1  15       65.97       59.82     20.38 o 
 -19   1  15      521.91      507.50     50.73 o 
 -17   1  15      554.50      604.70     51.45 o 
 -15   1  15       17.26       45.07     22.63 o 
 -13   1  15      178.21      149.51     23.11 o 
 -11   1  15       20.31       32.89     16.70 o 
  -9   1  15      739.22      712.76     40.91 o 
  -7   1  15      376.25      359.29     44.89 o 
  -5   1  15      344.94      375.91     91.83 o 
  -3   1  15       12.58       38.01     20.12 o 
  -1   1  15      325.98      349.97     42.36 o 
   1   1  15      772.58      769.33     58.74 o 
   3   1  15      535.50      514.58     53.25 o 
   5   1  15       34.24        9.09     29.35 o 
   7   1  15        0.97        8.72     21.12 o 
   9   1  15        5.79        2.23     40.23 o 
 -30   2  15       12.77      -10.24     22.36 o 
 -28   2  15        0.11       36.55     23.13 o 
 -26   2  15        0.11       -5.40     23.37 o 
 -24   2  15      236.43      196.05     38.42 o 
 -22   2  15       85.74       77.47     28.27 o 
 -20   2  15        2.01       12.41     21.56 o 
 -18   2  15       58.42       45.15     18.46 o 
 -16   2  15        8.40       15.39     24.16 o 
 -14   2  15       25.53       14.29     16.95 o 
 -12   2  15      140.61       65.47     24.60 o 
 -10   2  15       61.88       98.51     21.13 o 
  -8   2  15       47.82       14.57     16.58 o 
  -6   2  15       52.21       34.94     18.58 o 
  -4   2  15      287.39      311.87     31.28 o 
  -2   2  15       50.56       32.83     18.22 o 
   0   2  15      545.85      543.69     39.00 o 
   2   2  15      186.06      128.64     22.50 o 
   4   2  15       59.59       79.02     19.71 o 
   6   2  15       16.38       40.98     20.57 o 
   8   2  15      317.45      319.97     43.65 o 
 -29   3  15       51.81       23.92     30.13 o 
 -27   3  15       26.54       61.36     40.29 o 
 -25   3  15        1.39       16.08     35.94 o 
 -23   3  15        6.38       14.81     59.39 o 
 -21   3  15        1.38       20.85     19.71 o 
 -19   3  15      193.11      129.02     28.55 o 
 -17   3  15        0.04       10.56     19.16 o 
 -15   3  15      140.29       97.34     21.93 o 
 -13   3  15      337.65      348.18     33.99 o 
 -11   3  15      404.40      403.68     28.28 o 
  -9   3  15       78.79       40.68     17.21 o 
  -7   3  15       99.94      104.22     20.55 o 
  -5   3  15       21.84       13.18     14.44 o 
  -3   3  15        9.91       11.36     14.63 o 
  -1   3  15      132.19      101.83     21.07 o 
   1   3  15       37.44        0.49     17.07 o 
   3   3  15      157.63      126.51     23.40 o 
   5   3  15       55.07       35.82     20.97 o 
   7   3  15        2.73       18.72     19.98 o 
 -26   4  15      256.16      333.64     54.12 o 
 -24   4  15      756.67      866.09     57.32 o 
 -22   4  15        0.95       15.78     18.62 o 
 -20   4  15      397.71      354.05     39.61 o 
 -18   4  15       80.47       62.46     40.42 o 
 -16   4  15      403.01      366.11     30.33 o 
 -14   4  15      500.54      482.89     31.23 o 
 -12   4  15      926.06     1064.88     43.51 o 
 -10   4  15      463.54      404.59     32.56 o 
  -8   4  15      343.43      321.99     29.88 o 
  -6   4  15      563.00      574.29     38.54 o 
  -4   4  15     1263.90     1202.76     65.55 o 
  -2   4  15       93.07       56.67     18.17 o 
   0   4  15      518.23      506.25     35.75 o 
   2   4  15       89.87       75.98     21.32 o 
   4   4  15      142.19      112.51     23.45 o 
   6   4  15      667.43      662.77     49.87 o 
 -25   5  15      188.26      102.73     34.76 o 
 -23   5  15      243.61      217.92     32.65 o 
 -21   5  15      121.36       64.65     26.61 o 
 -19   5  15      144.99       92.89     26.09 o 
 -17   5  15       15.41       11.60     18.96 o 
 -15   5  15       17.23       18.87     15.82 o 
 -13   5  15      135.75      111.43     19.52 o 
 -11   5  15      190.20      165.72     23.06 o 
  -9   5  15      363.83      361.32     29.06 o 
  -7   5  15       76.58       72.62     19.55 o 
  -5   5  15      335.45      319.68     40.75 o 
  -3   5  15      248.25      227.86     27.38 o 
  -1   5  15      849.97      971.66     51.95 o 
   1   5  15       18.77       29.69     19.99 o 
   3   5  15      230.21      199.67     31.63 o 
   5   5  15        2.94       10.55     23.60 o 
 -22   6  15       59.42       28.46     37.60 o 
 -20   6  15      133.12      145.81     32.01 o 
 -18   6  15      110.01       68.42     32.27 o 
 -16   6  15       47.26       30.55     17.15 o 
 -14   6  15        0.03      -13.55     13.67 o 
 -12   6  15        7.98       18.70     14.49 o 
 -10   6  15        3.75        3.90     16.50 o 
  -8   6  15      454.09      468.70     36.75 o 
  -6   6  15       14.04       13.93     18.37 o 
  -4   6  15        7.48        0.35     17.36 o 
  -2   6  15       62.69       64.98     21.54 o 
   0   6  15      320.36      295.96     31.38 o 
 -17   7  15      321.17      289.65     32.32 o 
 -15   7  15       17.77       11.67     16.87 o 
 -13   7  15        4.50       19.13     21.30 o 
 -11   7  15      356.42      322.85     33.40 o 
  -9   7  15      974.27      941.24     63.52 o 
  -7   7  15      102.01       75.48     22.87 o 
  -5   7  15       80.51      125.18     27.95 o 
 -28   0  16      826.56      869.21     85.11 o 
 -26   0  16      297.10      330.67     51.31 o 
 -24   0  16        0.32       32.48     26.64 o 
 -22   0  16      387.69      375.43     53.20 o 
 -20   0  16      110.15       89.10     32.12 o 
 -18   0  16     1865.28     1791.06     91.50 o 
 -16   0  16     1037.58     1106.79     76.97 o 
 -14   0  16      466.63      406.57     77.41 o 
 -12   0  16     1041.47      919.28    101.38 o 
 -10   0  16      484.91      419.66     74.55 o 
  -8   0  16     1378.49     1526.61    115.56 o 
  -6   0  16        2.03       36.57     37.49 o 
  -4   0  16      418.38      388.50     60.31 o 
  -2   0  16      431.52      406.21     61.95 o 
   0   0  16      877.85      939.54     87.08 o 
   2   0  16      182.00      215.12     56.05 o 
   4   0  16       26.44       49.11     44.30 o 
   6   0  16       18.57       -3.41     43.69 o 
 -29   1  16      161.61      118.11     41.63 o 
 -27   1  16      355.71      339.38     42.39 o 
 -25   1  16       89.97       68.81     28.63 o 
 -23   1  16        0.02        9.08     20.24 o 
 -21   1  16      387.68      429.46     53.85 o 
 -19   1  16       92.27      124.50     32.31 o 
 -17   1  16     1989.13     2240.03    110.73 o 
 -15   1  16       35.03       43.29     28.97 o 
 -13   1  16       40.39       19.46     54.37 o 
 -11   1  16      490.57      449.62     39.54 o 
  -9   1  16      340.97      312.66     83.04 o 
  -7   1  16     2008.17     2221.73    227.99 o 
  -5   1  16       19.24       27.05     26.21 o 
  -3   1  16      261.85      171.54     51.54 o 
  -1   1  16      267.40      211.05     38.96 o 
   1   1  16      948.67     1017.13    101.93 o 
   3   1  16     1560.00     1608.89    122.56 o 
   5   1  16       52.42       26.77     46.43 o 
   7   1  16      277.27      303.45     63.03 o 
 -28   2  16      379.34      445.29     53.34 o 
 -26   2  16       82.38       48.43     29.11 o 
 -24   2  16      426.12      476.82     96.85 o 
 -22   2  16       14.76      -39.58     27.76 o 
 -20   2  16      250.15      129.81     51.39 o 
 -18   2  16      803.85      813.14     75.45 o 
 -16   2  16      324.32      321.22     58.13 o 
 -14   2  16       96.84      103.40     38.41 o 
 -12   2  16       31.94       10.88     27.11 o 
 -10   2  16     1252.60     1249.82     64.59 o 
  -8   2  16      524.12      531.78     47.12 o 
  -6   2  16      315.02      333.08     36.70 o 
  -4   2  16      722.43      735.82     50.25 o 
  -2   2  16      145.93      167.13     28.70 o 
   0   2  16     1528.22     1315.80    197.29 o 
   2   2  16       17.32        7.85     20.12 o 
   4   2  16      480.38      408.54     46.05 o 
   6   2  16        7.60      -14.13     23.18 o 
 -27   3  16       49.34       27.60     31.76 o 
 -25   3  16      363.87      345.49     65.72 o 
 -23   3  16        0.64        4.31     34.20 o 
 -21   3  16      639.26      763.90     77.36 o 
 -19   3  16      393.02      355.01     62.06 o 
 -17   3  16      202.13      124.71     54.57 o 
 -15   3  16       15.90       17.05     21.47 o 
 -13   3  16        5.13       26.48     16.98 o 
 -11   3  16     2048.98     2236.83     79.74 o 
  -9   3  16      328.71      301.98     37.75 o 
  -7   3  16      716.35      750.64     46.51 o 
  -5   3  16       11.56        2.52     15.51 o 
  -3   3  16        2.91        5.77     17.34 o 
  -1   3  16     1180.40     1145.73     55.32 o 
   1   3  16       16.22       18.34     19.22 o 
   3   3  16        0.62      -26.33     17.20 o 
   5   3  16      221.08      133.84     28.67 o 
 -24   4  16       70.01       42.36     49.66 o 
 -22   4  16       29.74       39.81     40.97 o 
 -20   4  16       63.59       31.20     31.26 o 
 -18   4  16      677.86      515.45     51.44 o 
 -16   4  16       21.49        6.32     22.52 o 
 -14   4  16       65.62       58.32     21.09 o 
 -12   4  16       79.60       60.62     20.44 o 
 -10   4  16      611.95      611.76     39.78 o 
  -8   4  16      337.09      272.10     28.85 o 
  -6   4  16      155.37      128.19     22.60 o 
  -4   4  16       12.72       41.66     19.66 o 
  -2   4  16       19.47       22.34     18.02 o 
   0   4  16      374.42      372.49     53.32 o 
   2   4  16       38.34       40.27     21.30 o 
 -21   5  16       85.39       70.57     28.94 o 
 -19   5  16        6.67       -8.33     22.71 o 
 -17   5  16      736.39      733.28     75.20 o 
 -15   5  16       61.19       62.64     25.47 o 
 -13   5  16       19.93       -2.24     15.27 o 
 -11   5  16       62.03       35.41     17.00 o 
  -9   5  16      471.90      466.87     37.74 o 
  -7   5  16     1118.33     1252.58     67.96 o 
  -5   5  16      103.36       91.26     22.99 o 
  -3   5  16      252.65      226.50     37.66 o 
  -1   5  16       12.55       33.29     18.40 o 
 -18   6  16      481.58      377.40     50.30 o 
 -16   6  16       66.74       49.94     20.22 o 
 -14   6  16       13.37       39.62     18.54 o 
 -12   6  16      219.11      205.67     25.55 o 
 -10   6  16       40.14       24.16     20.20 o 
  -8   6  16      185.73      137.55     27.11 o 
  -6   6  16        0.39       -7.53     19.23 o 
  -4   6  16      113.41       70.18     25.36 o 
 -25   1  17        0.01       -0.92     24.87 o 
 -23   1  17       17.29       41.47     27.60 o 
 -21   1  17      228.81      179.21     34.18 o 
 -19   1  17       62.33       78.89     27.31 o 
 -17   1  17       92.59       83.59     26.61 o 
 -15   1  17       69.09      100.84     56.78 o 
 -13   1  17       24.24       57.93     44.91 o 
 -11   1  17      130.49       65.85     45.40 o 
  -9   1  17      196.14      125.42     53.55 o 
  -7   1  17      108.93       98.46     30.03 o 
  -5   1  17       32.06       12.00     27.78 o 
  -3   1  17       79.07       34.75     39.56 o 
  -1   1  17      327.10      301.66     64.81 o 
   1   1  17       23.67       68.58     46.86 o 
   3   1  17       45.38       44.30     54.16 o 
 -26   2  17        9.84        9.79     36.77 o 
 -24   2  17      119.09       60.58     75.84 o 
 -22   2  17       36.61       31.93     36.53 o 
 -20   2  17        3.01       -8.22     33.18 o 
 -18   2  17        0.55      -37.62     31.08 o 
 -16   2  17      512.91      500.91     90.40 o 
 -14   2  17      327.24      260.40     93.26 o 
 -12   2  17       36.03       49.00     24.96 o 
 -10   2  17        9.51       23.36     30.64 o 
  -8   2  17      263.42      261.14     45.69 o 
  -6   2  17       80.29       72.46     31.95 o 
  -4   2  17      371.32      400.99     53.33 o 
  -2   2  17      179.84      153.05     38.88 o 
   0   2  17        8.31       33.59     45.88 o 
   2   2  17       40.44        9.43     54.59 o 
 -23   3  17       39.97      -23.97     47.50 o 
 -21   3  17       13.04      -21.06     36.13 o 
 -19   3  17      263.96      276.38     72.20 o 
 -17   3  17        7.62       69.57     26.51 o 
 -15   3  17       26.62       21.71     31.75 o 
 -13   3  17       85.70       47.29     24.99 o 
 -11   3  17       54.87       41.83     25.33 o 
  -9   3  17      240.69      249.81     32.32 o 
  -7   3  17      183.17      202.75     62.16 o 
  -5   3  17       52.96       18.55     22.43 o 
  -3   3  17       15.00        5.43     24.51 o 
  -1   3  17       77.69       66.81     26.48 o 
   1   3  17      376.68      313.09     40.50 o 
 -22   4  17       27.61       67.28     43.44 o 
 -20   4  17       21.10        9.44     25.18 o 
 -18   4  17      104.78      140.52     44.93 o 
 -16   4  17       42.84       40.55     27.13 o 
 -14   4  17       73.55      120.78     30.76 o 
 -12   4  17       75.15       83.94     24.62 o 
 -10   4  17       87.84      112.72     26.03 o 
  -8   4  17      185.51      173.75     29.57 o 
  -6   4  17      561.64      663.24     47.77 o 
  -4   4  17      416.68      314.43     36.35 o 
  -2   4  17      143.36      140.06     30.33 o 
 -17   5  17      167.18      168.07     39.03 o 
 -15   5  17        5.34        9.57     20.95 o 
 -13   5  17       58.50       17.46     22.66 o 
 -11   5  17       13.87       52.13     23.71 o 
  -9   5  17     1010.21     1126.06     59.91 o 
  -7   5  17        5.80        1.63     18.98 o 
 -22   0  18      355.09      491.04     98.52 o 
 -20   0  18      657.71      773.04    108.87 o 
 -18   0  18      914.32      899.26    116.42 o 
 -16   0  18       34.25      140.51     57.87 o 
 -14   0  18     1111.53      875.46    102.78 o 
 -12   0  18      252.97      172.95     57.02 o 
 -23   1  18      148.84      175.49     44.59 o 
 -21   1  18       31.69       41.95     41.62 o 
 -19   1  18       99.90       94.71     36.58 o 
 -17   1  18        2.39       55.87     55.87 o 
 -15   1  18     1078.06     1690.92    147.82 o 
 -13   1  18      120.49      204.41     66.82 o 
 -11   1  18       26.52       15.94     47.35 o 
  -9   1  18       80.68      162.85     59.76 o 
  -7   1  18      113.05      146.42     55.99 o 
 -22   2  18      145.74      111.08     36.88 o 
 -20   2  18       15.94       11.70     26.12 o 
 -18   2  18      285.24      350.28     95.42 o 
 -16   2  18      811.74      941.92    123.84 o 
 -14   2  18       97.52       40.83     54.04 o 
 -12   2  18       54.75        9.86     45.70 o 
 -10   2  18       50.88       48.08     46.98 o 
  -8   2  18     1588.45     1739.67    121.04 o 
  -6   2  18      252.19      233.23     45.36 o 
  -4   2  18      170.74      134.50     44.40 o 
 -19   3  18       10.83      -33.68     57.90 o 
 -17   3  18      111.53      110.11     45.23 o 
 -15   3  18      396.85      293.49     46.88 o 
 -13   3  18      194.50      212.45     39.56 o 
 -11   3  18       64.64       95.61     38.09 o 
  -9   3  18       32.57       22.73     32.34 o 
  -7   3  18      805.32      762.75    165.74 o 
  -5   3  18      352.93      313.87     57.22 o 
 -14   4  18      156.93      103.32     52.75 o 
 -12   4  18       37.16       19.50     32.48 o 
 -10   4  18       12.07       38.28     31.15 o 
 -15   1  19        1.07      -49.05     60.86 o 
 -13   1  19      178.08      185.67     74.43 o 
 -11   1  19      227.71      175.87     71.14 o 
                                                 
